# Supplementary material for: Incidence and risk factors for postpartum hemorrhage among transvaginal deliveries at a tertiary perinatal medical facility in Japan
Source: PLoS One. 2019 Jan 9;14(1):e0208873. doi: 10.1371/journal.pone.0208873 (PMC6326562; doi:10.1371/journal.pone.0208873)
Supplement: S1 File — (XLSX) [file pone.0208873.s001.xlsx]

## Sheet: 201306
ART 1:Yes 0:No	Gravida 2:5> 1:2-4 0:1	meternal height	non-pregnant maternal weight	maternal weight at delivery	non-pregnant maternal BMI 0:<18.5、1:18.5-25, 2:25-30, 3:30>	weight gain during pregnancy 2:15kg>、1:10-15Kg、0:10Kg<	smoking 1:Yes 0:No	Gestational week at delivery	gestational day of week	gestational day	maternal age at delivery 3:over 40 2:36-39 0:20－36 1:below 0	mode 0:TVD 1:VE	blood loss 3:1500ml> 2:1000ml> 1:500ml> 0:500ml<	augumantation1:Yes 0:No	threatendes premature delivery 1:Yes 0:No	PIH 1:Yes 0:No	tissue injury 1:Yes 0:No	neonatal body weight 3:4Kg>, 2:3.5-4Kg 1:2.5Kg< 0:2.5-4Kg
0	6	156	88	86.7	36.1604	-1.3	0	34	5	243	38	0	285	0	1	0	0	2258
0	0	150	77	81	34.2222	4	0	39	5	278	26	1	274	0	0	0	0	3004
0	1	159	90	80.6	35.5999	-9.4	0	40	0	280	38	0	906	0	0	0	1	4420
0	2	148	71	65.1	32.4142	-5.9	0	39	2	275	36	0	360	0	1	0	0	2716
0	4	156.4	50	44.5	20.4407	-5.5	0	37	4	263	40	1	440	0	1	0	0	2454
0	0	157	80	75.5	32.4557	-4.5	0	38	6	272	35	0	280	0	0	0	1	3028
0	2	161	67	63	25.8478	-4	0	32	0	224	38	0	176	0	0	0	1	2074
1	0	155	67	63.2	27.8876	-3.8	0	36	4	256	34	0	252	0	0	0	0	2220
0	0	151	87.3	83.7	38.2878	-3.6	0	40	2	282	30	0	626	0	0	0	0	2912
0	2	149	65	61.6	29.278	-3.4	0	38	2	268	27	0	156	0	0	0	0	2950
0	4	164	80	77	29.7442	-3	0	36	3	255	37	0	310	0	0	0	0	1848
0	1	157.3	80	77	32.332	-3	0	38	6	272	21	0	192	0	0	0	0	3068
0	1	165	60.5	58.3	22.2222	-2.2	0	39	5	278	32	0	705	0	0	0	0	2738
0	3	160	53	51	20.7031	-2	0	40	2	282	29	0	153	0	0	0	0	3384
0	0	164	88	86	32.7186	-2	0	40	5	285	33	0	423	0	0	0	1	3456
0	0	159.5	69.5	67.6	27.3189	-1.9	0	38	2	268	35	0	1087	0	0	0	0	2928
0	0	156	69.8	68.2	28.6818	-1.6	0	36	6	258	23	0	100	0	1	0	0	2768
0	0	162	83	81.7	31.6263	-1.3	0	38	3	269	35	0	369	0	0	0	0	3048
0	0	153	54	53	23.0681	-1	0	35	6	251	27	0	220	0	1	0	0	2030
0	1	153	58	57	24.7768	-1	0	37	3	262	34	0	310	0	0	0	0	2573
0	2	163	68	67	25.5937	-1	0	39	6	279	33	0	155	0	0	0	0	3133
0	1	164	96	95.2	35.693	-0.8	0	37	0	259	34	0	305	0	0	0	0	2668
0	2	151	55	54.3	24.1217	-0.7	0	39	5	278	29	0	250	0	0	0	1	2428
0	0	158	44.6	44	17.8657	-0.6	0	39	6	279	31	0	198	0	0	0	0	3250
0	2	156	77	76.5	31.6404	-0.5	0	39	5	278	25	0	505	0	0	0	0	3118
0	0	160	85	84.5	33.2031	-0.5	0	34	4	242	32	0	322	0	0	0	0	1768
0	0	151	41	41	17.9817	0	0	39	5	278	19	0	408	0	0	0	0	2616
0	0	155	44	44	18.3143	0	0	35	6	251	28	0	347	0	0	0	0	2618
0	1	158	48	48	19.2277	0	0	35	4	249	23	0	184	0	0	0	0	2258
0	0	160	50	50	19.5312	0	0	33	6	237	24	0	154	0	1	0	0	2232
0	0	154.2	47	47	19.7665	0	0	39	6	279	37	1	565	0	0	0	0	2642
0	2	155	50	50	20.8117	0	0	39	1	274	39	0	194	0	0	0	0	2476
0	0	158	52	52	20.83	0	0	38	4	270	26	0	414	0	0	0	1	2546
0	0	142	46	46	22.8129	0	0	34	6	244	17	0	688	0	1	0	0	2060
0	0	159	60	60	23.7332	0	0	40	2	282	28	1	168	0	0	0	1	2086
0	1	160	62	62	24.2188	0	0	40	4	284	29	0	184	0	1	0	0	3134
0	0	140.9	56	56	28.2076	0	0	23	1	162	19	0	520	0	1	0	0	632
0	4	157	70	70	28.3987	0	0	38	4	270	37	0	419	0	0	0	0	3666
1	1	161	78	78.1	30.0914	0.1	0	39	4	277	38	0	628	0	0	0	0	3870
1	1	158	49	49.4	19.6283	0.4	0	39	4	277	34	0	176	0	0	0	0	3076
0	0	171	61	61.7	20.8611	0.7	0	39	1	274	31	0	313	0	0	0	0	2882
0	1	155	69	69.7	28.7201	0.7	0	40	2	282	25	0	260	0	1	0	0	3546
0	1	152	46.5	47.4	20.1264	0.9	0	35	6	251	18	0	368	0	1	0	0	2076
0	0	164	41	42	15.2439	1	0	36	4	256	19	1	407	0	1	0	0	2462
0	1	151	46	47	20.1746	1	0	34	6	244	25	0	364	0	1	0	0	2248
0	1	156	61	62	25.0657	1	0	40	1	281	40	1	1090	0	0	0	0	3693
0	0	155.9	46	47.1	18.9263	1.1	0	39	1	274	24	0	170	0	0	0	0	2682
0	2	154	58	59.2	24.4561	1.2	0	39	5	278	40	0	274	0	0	0	0	3492
0	0	162	54.4	55.7	20.7285	1.3	0	38	0	266	25	0	186	0	0	0	0	2538
0	1	155.5	63	64.5	26.0543	1.5	0	37	6	265	33	0	560	0	0	0	0	2644
0	0	162	54.6	56.3	20.8048	1.7	0	35	3	248	33	0	680	0	1	0	0	2478
0	1	170	78.3	80	27.0934	1.7	0	39	0	273	40	0	356	0	0	0	0	3150
0	0	150	44	45.8	19.5556	1.8	0	39	4	277	33	0	220	0	0	0	0	2283
0	0	161	46.8	48.6	18.0549	1.8	0	35	3	248	40	0	506	0	1	0	0	2480
0	1	150	60	62	26.6667	2	0	39	5	278	29	0	610	0	0	0	0	3513
0	0	163	48	50.1	18.0662	2.1	0	38	3	269	34	0	616	0	0	0	0	2426
0	1	159	54	56.2	21.3599	2.2	0	37	0	259	33	0	259	0	1	0	0	2700
0	0	156	65	67.2	26.7094	2.2	0	35	5	250	35	0	364	0	0	0	0	2454
0	5	162	50	52.3	19.052	2.3	0	32	6	230	40	0	192	0	0	0	0	1676
0	2	153	47	49.4	20.0777	2.4	0	32	0	224	35	0	390	0	0	0	0	1948
0	1	158	51.6	54	20.6698	2.4	0	38	3	269	36	0	85	0	0	0	0	2128
0	3	164	59	61.4	21.9363	2.4	0	34	4	242	33	0	705	0	1	0	0	2456
1	0	152.5	54	56.4	23.2196	2.4	0	40	4	284	35	0	614	0	0	0	0	3014
0	0	156	62.5	65	25.6821	2.5	0	39	2	275	20	1	794	0	0	0	0	3404
0	2	165	52.2	54.8	19.1736	2.6	0	30	4	214	38	0	120	0	1	0	0	1526
0	0	161	48	50.6	18.5178	2.6	0	33	1	232	31	0	260	0	0	0	0	1278
0	2	163.1	46	48.7	17.2922	2.7	0	39	4	277	31	0	201	0	0	0	0	3170
0	1	159.4	49	51.7	19.285	2.7	0	36	4	256	38	0	693	0	1	0	0	2454
0	1	156	51	53.7	20.9566	2.7	0	38	2	268	32	0	180	0	0	0	0	1706
0	3	154	68	70.7	28.6726	2.7	0	39	0	273	32	0	805	0	0	0	0	2888
0	1	155	59.5	62.4	24.7659	2.9	0	38	6	272	40	0	930	0	1	0	0	2750
0	2	151	41	44	17.9817	3	0	38	2	268	40	0	372	0	0	0	0	3088
0	1	163	48	51	18.0662	3	0	34	6	244	30	0	240	0	1	0	0	2044
0	3	157	50	53	20.2848	3	0	39	0	273	37	0	140	0	0	0	0	3058
0	0	162	54	57	20.5761	3	0	40	0	280	23	0	625	0	1	0	0	3574
0	1	161	71	74	27.3909	3	0	37	1	260	29	0	172	0	1	0	0	3176
0	0	155	73	76	30.385	3	0	39	6	279	29	0	320	0	0	0	1	3048
0	1	152	73	76.1	31.5963	3.1	0	40	4	284	32	0	429	0	0	0	1	3524
0	1	160	48	51.1	18.75	3.1	0	37	1	260	38	0	489	0	1	0	0	2960
0	1	160	79	82.2	30.8594	3.2	0	38	1	267	30	0	370	0	0	0	0	3773
0	1	154	52.5	55.8	22.137	3.3	0	40	2	282	33	0	1174	0	0	0	0	3674
0	0	161	74	77.3	28.5483	3.3	0	40	1	281	25	0	260	0	0	0	0	3123
0	0	153	52	55.4	22.2137	3.4	0	36	5	257	34	1	1084	0	1	1	0	2774
0	1	158.5	62	65.4	24.6793	3.4	0	38	5	271	34	0	95	0	0	0	0	2463
0	0	159	45	48.5	17.7999	3.5	0	37	2	261	35	0	360	0	0	0	0	2488
0	2	152.5	48	51.5	20.6396	3.5	0	38	5	271	23	0	186	0	0	0	0	2752
0	1	155	52	55.5	21.6441	3.5	0	35	3	248	36	0	808	0	1	0	0	2670
0	0	160	50	53.6	19.5312	3.6	0	36	2	254	32	0	710	0	1	0	0	2736
0	0	156	63.3	67.1	26.0108	3.8	0	39	5	278	19	0	178	0	0	0	0	2152
0	3	166	80	83.8	29.0318	3.8	0	40	6	286	32	0	126	0	0	0	0	4014
0	0	152	42	45.9	18.1787	3.9	0	36	4	256	26	0	748	0	1	0	0	2556
0	2	148	53	56.9	24.1965	3.9	0	38	3	269	36	0	407	0	0	0	0	3060
0	2	162	43	47	16.3847	4	0	32	3	227	34	0	238	0	0	0	0	1810
0	1	160	47.2	51.2	18.4375	4	0	38	4	270	34	0	381	0	1	0	0	3104
0	0	160	48	52	18.75	4	0	37	6	265	19	0	265	0	1	0	1	2630
0	1	161	52	56	20.061	4	0	36	1	253	29	0	132	0	1	0	0	2054
0	2	158	52	56	20.83	4	0	36	5	257	38	0	540	0	1	0	0	2484
0	1	157	53	57	21.5019	4	0	40	3	283	39	0	216	0	0	0	0	2798
0	1	163	58	62	21.83	4	0	39	4	277	38	0	236	0	0	0	0	3374
0	0	165	62	66	22.7732	4	0	41	2	289	37	0	435	0	0	0	0	2818
0	0	157	57	61	23.1247	4	0	38	1	267	40	0	372	0	0	0	0	3004
0	4	155.5	59.5	63.5	24.6069	4	0	39	5	278	30	0	1048	0	0	0	0	3274
0	1	163	51.5	55.6	19.3835	4.1	0	37	0	259	41	1	580	0	1	0	0	2496
0	2	161.2	48.8	53	18.7797	4.2	0	39	2	275	39	0	715	0	1	0	0	2683
0	1	154	53	57.2	22.3478	4.2	0	37	6	265	34	0	460	0	0	0	0	2478
0	2	165	62	66.2	22.7732	4.2	0	38	4	270	35	0	245	0	0	0	0	2558
0	0	153	43	47.3	18.369	4.3	0	31	3	220	16	0	422	0	1	0	0	1473
0	0	152	48	52.3	20.7756	4.3	0	35	5	250	35	0	190	0	0	0	0	1930
0	0	164	52	56.4	19.3337	4.4	0	40	2	282	29	0	774	0	0	0	0	2652
0	3	150	50	54.4	22.2222	4.4	0	36	5	257	31	0	120	0	0	0	0	2462
0	0	153	64	68.4	27.3399	4.4	0	30	6	216	36	0	495	0	1	0	0	1204
0	2	159	104	108.4	41.1376	4.4	0	37	4	263	28	0	308	0	0	1	0	2980
0	0	164	46	50.5	17.1029	4.5	0	38	5	271	28	0	654	0	1	0	0	2752
0	0	155.5	43	47.6	17.7831	4.6	0	38	6	272	31	0	710	0	0	0	0	3198
0	1	159.7	47	51.6	18.4284	4.6	0	39	5	278	30	0	150	0	0	0	0	2264
0	0	150	44.5	49.1	19.7778	4.6	0	36	0	252	30	0	149	0	0	0	0	2628
0	1	157	51	55.6	20.6905	4.6	0	39	5	278	28	0	406	0	0	0	0	2983
0	0	163	56.4	61	21.2277	4.6	0	31	4	221	20	0	354	0	1	0	0	1392
1	1	147.3	40	44.8	18.4355	4.8	0	36	5	257	40	0	348	0	1	0	1	2166
0	0	151	43.5	48.3	19.0781	4.8	0	36	3	255	19	0	282	0	1	0	0	2256
0	0	163.1	54	58.8	20.2995	4.8	0	39	3	276	37	0	194	0	0	0	0	2728
0	0	161	73	77.8	28.1625	4.8	0	37	2	261	23	0	686	0	0	0	1	2920
0	1	155	75	79.8	31.2175	4.8	0	40	2	282	32	0	685	0	0	0	1	3253
0	1	164	49.5	54.4	18.4042	4.9	0	40	6	286	29	0	152	0	0	0	0	2782
0	2	158	50	54.9	20.0288	4.9	0	41	4	291	33	0	1108	0	0	1	0	3160
0	0	150.8	50.2	55.1	22.075	4.9	0	38	5	271	32	0	549	0	1	0	0	3708
1	1	161	47	52	18.132	5	0	37	1	260	35	0	844	0	0	0	0	2462
0	1	160	48	53	18.75	5	0	38	5	271	32	0	960	0	1	0	0	3053
0	0	159	48	53	18.9866	5	0	38	6	272	29	0	465	0	0	0	0	2840
0	1	158	50	55	20.0288	5	0	36	1	253	28	0	680	0	0	0	0	2736
1	0	168	57	62	20.1956	5	0	38	0	266	31	0	308	0	0	0	1	2562
0	2	163	59	64	22.2063	5	0	23	2	163	34	0	292	0	1	0	0	580
0	1	154	59.7	64.7	25.1729	5	0	38	5	271	39	0	940	0	0	0	0	3584
0	1	162	80	85	30.4832	5	0	39	6	279	26	0	940	0	0	0	0	3263
0	3	159	76	81.1	30.0621	5.1	0	38	3	269	29	0	110	0	0	0	0	3108
0	0	156	77	82.1	31.6404	5.1	0	39	2	275	24	1	939	0	0	1	1	2680
0	0	151.8	38	43.1	16.4907	5.1	0	39	0	273	28	0	314	0	0	0	1	2494
0	0	152	42	47.2	18.1787	5.2	0	34	1	239	30	0	284	0	1	0	0	2308
0	0	151	50	55.2	21.9289	5.2	0	35	5	250	33	0	804	0	1	0	1	2244
0	1	156	58	63.2	23.833	5.2	0	39	3	276	29	0	340	0	0	0	0	3103
0	1	158	39	44.3	15.6225	5.3	0	37	1	260	26	0	180	0	1	0	0	2316
0	0	159	44	49.3	17.4044	5.3	0	39	4	277	38	0	972	0	0	0	0	2754
0	0	139.7	35	40.3	17.9339	5.3	0	37	2	261	21	0	728	0	1	0	0	1634
0	2	153	53	58.3	22.6409	5.3	0	37	4	263	32	0	379	0	1	0	0	2842
0	1	156	56	61.3	23.0112	5.3	0	38	5	271	29	0	340	0	0	0	0	2708
0	1	153	54	59.3	23.0681	5.3	0	38	3	269	37	0	344	0	0	0	1	3340
0	2	159	65	70.3	25.711	5.3	0	40	0	280	31	0	390	0	0	0	0	3283
0	2	158.8	53.4	58.7	21.1758	5.3	0	38	2	268	38	0	1504	0	0	0	1	3083
0	3	147.4	39	44.4	17.9502	5.4	0	39	4	277	30	0	318	0	0	0	0	2748
0	1	151.4	45	50.4	19.6318	5.4	0	40	4	284	28	0	388	0	1	0	0	2918
0	1	156	48	53.4	19.7239	5.4	0	37	4	263	19	0	396	0	1	0	0	2942
0	1	145	46	51.4	21.8787	5.4	0	39	3	276	42	0	185	0	0	0	0	2978
0	1	159	75	80.4	29.6665	5.4	0	39	1	274	30	0	460	0	0	0	1	2943
0	1	156	46.5	52	19.1075	5.5	0	39	3	276	27	0	512	0	1	0	0	2798
0	0	164	51.5	57	19.1478	5.5	0	38	3	269	39	0	260	0	0	0	0	2303
0	1	149	42.9	48.4	19.3235	5.5	0	29	6	209	39	0	80	0	0	0	0	1395
0	1	157	53	58.5	21.5019	5.5	0	38	6	272	36	0	65	0	1	0	1	2593
0	0	160	58	63.5	22.6562	5.5	0	40	2	282	27	0	1130	0	0	0	1	3683
0	0	155.2	50.2	55.8	20.8411	5.6	0	39	4	277	20	0	553	0	0	0	0	2902
0	3	156.7	68	73.6	27.6931	5.6	0	38	5	271	27	0	490	0	0	0	0	3213
0	1	150	41	46.6	18.2222	5.6	0	35	0	245	37	0	112	0	1	0	0	2338
0	0	160	49	54.6	19.1406	5.6	0	36	3	255	36	0	220	0	1	0	0	2193
0	1	153	42	47.7	17.9418	5.7	0	40	0	280	33	0	120	0	0	0	1	2913
0	1	150	50	55.7	22.2222	5.7	0	36	2	254	28	0	595	0	1	0	0	2274
0	0	158	47	52.8	18.8271	5.8	0	38	3	269	34	0	638	0	0	0	0	2714
0	0	156	46	51.8	18.902	5.8	0	40	3	283	35	0	510	0	0	0	0	2783
0	0	155	47	52.8	19.563	5.8	0	37	0	259	28	1	590	0	1	0	1	2180
0	1	160.8	49	54.9	18.9506	5.9	0	39	3	276	42	0	380	0	1	0	0	2998
0	1	157	47	52.9	19.0677	5.9	0	34	5	243	30	0	160	0	0	0	0	2002
0	0	158	48	53.9	19.2277	5.9	0	37	6	265	35	0	414	0	1	0	0	2876
0	0	156	47	52.9	19.313	5.9	0	37	2	261	35	0	716	0	1	0	0	2772
0	1	154.5	53	58.9	22.2034	5.9	0	41	0	287	33	0	440	0	0	0	0	2668
0	1	157	55	60.9	22.3133	5.9	0	37	2	261	34	0	682	0	0	1	0	2620
0	2	148	52	57.9	23.74	5.9	0	37	6	265	30	0	570	0	0	0	0	2540
0	1	158	50	56	20.0288	6	0	39	1	274	21	1	675	0	0	0	0	3300
0	1	162	55	61	20.9572	6	0	38	4	270	33	0	396	0	0	0	0	3544
0	1	155	55	61	22.8928	6	0	41	2	289	25	0	375	0	0	0	0	3358
0	1	161	64	70	24.6904	6	0	40	3	283	35	0	562	0	0	0	0	2528
0	3	148	64	70	29.2184	6	0	38	3	269	25	0	53	0	0	0	0	2480
0	0	160	47	53.1	18.3594	6.1	0	39	1	274	21	0	187	0	0	0	0	2230
0	2	150	47	53.1	20.8889	6.1	0	39	2	275	33	0	260	0	0	0	0	2962
0	1	150.8	38	44.2	16.7102	6.2	0	37	2	261	15	0	190	0	1	0	0	2563
0	0	161	48	54.2	18.5178	6.2	0	38	3	269	22	0	220	0	1	0	0	2808
0	2	158	48	54.2	19.2277	6.2	0	40	1	281	29	0	108	0	0	0	0	2946
0	0	145	41	47.3	19.5006	6.3	0	40	2	282	35	0	545	0	0	0	1	2844
0	1	149	48	54.3	21.6206	6.3	0	39	5	278	34	0	320	0	0	0	0	3058
0	1	154	53	59.3	22.3478	6.3	0	39	4	277	30	0	210	0	0	0	0	2793
0	1	164.4	68.5	74.8	25.3447	6.3	0	39	1	274	36	0	902	0	0	0	0	2736
0	3	157	51.9	58.2	21.0556	6.3	0	37	0	259	38	0	94	0	1	0	0	3044
0	1	156	45.5	51.9	18.6966	6.4	0	39	3	276	29	0	126	0	0	0	0	2762
0	3	162	55	61.4	20.9572	6.4	0	39	4	277	35	0	190	0	0	0	0	3328
0	1	158	54	60.4	21.6311	6.4	0	39	2	275	31	0	193	0	0	0	0	3140
1	1	158	60	66.4	24.0346	6.4	0	39	1	274	37	0	925	0	0	1	0	2908
0	0	152	43	49.5	18.6115	6.5	0	40	0	280	28	0	617	0	0	0	0	2693
0	1	156	50	56.5	20.5457	6.5	0	38	1	267	24	0	280	0	1	0	0	2336
0	0	152	48	54.5	20.7756	6.5	0	36	5	257	18	0	350	0	1	0	0	2138
0	1	161	54.5	61	21.0254	6.5	0	39	6	279	30	0	260	0	0	0	0	3308
0	0	148	60	66.6	27.3923	6.6	0	35	2	247	32	0	320	0	0	0	0	1980
0	0	150	39	45.6	17.3333	6.6	0	40	1	281	33	0	854	0	0	0	0	2884
0	1	153	53	59.6	22.6409	6.6	0	38	2	268	30	0	310	0	0	0	0	2493
0	1	156	42	48.7	17.2584	6.7	0	40	5	285	37	0	571	0	0	0	0	2926
0	1	165	60	66.7	22.0386	6.7	0	32	6	230	37	0	384	0	1	0	0	1750
0	0	160	68	74.7	26.5625	6.7	0	40	1	281	31	0	758	0	0	0	0	3094
1	0	153	38	44.8	16.2331	6.8	0	39	4	277	42	0	456	0	0	0	0	2680
0	1	159.9	55	61.8	21.5113	6.8	0	37	1	260	35	0	354	0	0	0	0	2248
0	2	160	56	62.8	21.875	6.8	0	38	0	266	27	0	330	0	0	0	0	2774
0	0	156	54	60.8	22.1893	6.8	0	38	5	271	23	0	230	0	0	0	0	2758
0	1	157	55	61.8	22.3133	6.8	0	40	1	281	38	0	240	0	0	0	0	3378
0	1	148.5	53	59.8	24.0338	6.8	0	40	2	282	37	0	286	0	0	0	0	3100
0	0	153	43.5	50.4	18.5826	6.9	0	35	5	250	30	0	320	0	1	0	1	1968
0	0	169	54.2	61.1	18.9769	6.9	0	39	2	275	15	0	860	0	0	0	0	3513
0	2	158	41	48	16.4237	7	0	39	6	279	27	0	375	0	0	0	0	2703
1	0	159	45	52	17.7999	7	0	37	0	259	36	0	260	0	0	0	0	2408
0	1	158	46	53	18.4265	7	0	38	1	267	26	0	425	0	1	0	0	2518
0	1	161	48	55	18.5178	7	0	38	3	269	31	0	184	0	0	0	0	2366
0	2	145	40	47	19.025	7	0	34	1	239	28	0	170	0	1	0	0	2296
0	0	160	49	56	19.1406	7	0	34	6	244	38	0	308	0	0	0	1	1890
0	1	153	45	52	19.2234	7	0	38	3	269	31	0	310	0	1	1	0	2446
0	3	166	53	60	19.2336	7	0	40	2	282	30	0	170	0	0	0	0	2683
0	2	156.5	49	56	20.0063	7	0	39	2	275	35	0	95	0	1	0	0	3253
0	1	152	48	55	20.7756	7	0	40	5	285	36	0	352	0	0	0	0	3014
0	2	152	48	55	20.7756	7	0	38	6	272	23	0	780	0	1	0	0	2953
0	1	155.5	52	59	21.5052	7	0	39	0	273	36	0	2090	0	1	0	1	3522
0	2	153.2	51	58	21.7296	7	0	36	0	252	36	0	158	0	1	0	0	2560
0	1	151	51	58	22.3674	7	0	40	6	286	28	0	583	0	0	0	0	2956
0	1	161	63	70	24.3046	7	0	32	4	228	21	0	665	0	1	0	0	2086
0	0	149	54	61	24.3232	7	0	37	6	265	30	0	280	0	0	0	0	2248
0	0	155	66	73	27.4714	7	0	39	1	274	41	0	927	0	0	0	0	2732
0	5	157	81	88	32.8614	7	0	36	6	258	37	0	493	0	0	0	0	2190
0	1	158.5	99	106	39.4073	7	0	38	6	272	29	0	595	0	0	0	0	2400
0	0	160	64	71.1	25	7.1	0	38	4	270	32	1	670	0	0	0	0	3280
0	1	151	63	70.1	27.6304	7.1	0	37	5	264	25	0	300	0	1	0	0	2693
0	1	155	43	50.1	17.898	7.1	0	34	4	242	37	0	416	0	0	0	1	2302
0	0	164	49	56.1	18.2183	7.1	0	38	6	272	33	0	650	0	0	0	0	2968
0	0	155	47	54.1	19.563	7.1	0	39	4	277	25	0	325	0	0	0	0	2978
0	0	159	49	56.2	19.3821	7.2	0	38	6	272	34	0	470	0	0	0	0	2728
0	0	161	61	68.2	23.533	7.2	0	40	1	281	37	0	440	0	0	0	0	3094
0	0	151	68	75.2	29.8233	7.2	0	40	1	281	28	0	488	0	0	0	0	3506
0	2	152	43	50.3	18.6115	7.3	0	36	0	252	35	0	532	0	1	0	0	2628
0	4	153	44	51.3	18.7962	7.3	0	36	0	252	35	0	210	0	1	0	0	2892
0	0	158	51	58.3	20.4294	7.3	0	37	5	264	27	0	100	0	0	0	0	3464
0	2	158	52	59.3	20.83	7.3	0	40	4	284	31	0	380	0	0	0	0	3764
0	0	160	54	61.3	21.0938	7.3	0	40	1	281	16	0	300	0	0	0	0	3128
0	1	157	53	60.3	21.5019	7.3	0	39	5	278	33	0	380	0	0	0	0	3228
0	1	154.1	44	51.4	18.5288	7.4	0	36	6	258	32	0	92	0	1	0	0	2704
0	0	157	48	55.4	19.4734	7.4	0	39	4	277	35	0	480	0	0	0	0	2826
0	0	164	54	61.4	20.0773	7.4	0	39	0	273	30	0	904	0	0	0	0	3154
0	2	149	51	58.4	22.9719	7.4	0	39	4	277	37	0	358	0	0	0	0	2592
0	0	160	46	53.5	17.9688	7.5	0	40	1	281	24	0	115	0	0	0	0	2444
0	2	151	41	48.5	17.9817	7.5	0	38	0	266	27	0	140	0	0	0	0	2713
0	0	149	43	50.5	19.3685	7.5	0	39	1	274	17	0	580	0	0	0	0	2878
0	3	153	64	71.5	27.3399	7.5	0	41	0	287	31	0	285	0	0	1	1	3123
0	1	158.8	60	67.6	23.7931	7.6	0	38	6	272	36	0	126	0	0	0	0	2920
0	5	153	46.6	54.2	19.9069	7.6	0	38	6	272	32	0	280	0	0	0	0	2898
0	0	163	55	62.6	20.7008	7.6	0	40	6	286	30	0	468	0	0	0	0	3126
0	1	154	52	59.6	21.9261	7.6	0	38	0	266	27	0	250	0	0	0	0	2568
0	1	158	42	49.7	16.8242	7.7	0	37	0	259	34	0	134	0	1	0	1	2530
0	1	158	47	54.7	18.8271	7.7	0	36	5	257	28	0	564	0	1	0	0	2428
0	1	160	49	56.7	19.1406	7.7	0	34	5	243	25	0	365	0	1	0	0	2078
0	2	154	46	53.7	19.3962	7.7	0	39	6	279	38	0	188	0	1	0	0	2576
0	2	160	50	57.7	19.5312	7.7	0	37	6	265	25	0	180	0	1	0	0	2713
0	3	160	50	57.7	19.5312	7.7	0	34	3	241	27	0	301	0	1	0	0	2182
0	1	148.7	56	63.7	25.326	7.7	0	39	2	275	40	0	372	0	0	0	0	3168
0	1	159	71	78.7	28.0843	7.7	0	40	2	282	38	0	846	0	0	0	0	3838
0	1	153	43	50.8	18.369	7.8	0	38	3	269	28	0	163	0	0	0	0	2808
0	1	159	50	57.8	19.7777	7.8	0	40	3	283	37	0	212	0	0	0	0	3214
0	0	158.2	49.5	57.3	19.7784	7.8	0	38	1	267	35	0	258	0	0	0	0	2628
0	0	159	52	59.8	20.5688	7.8	0	39	3	276	34	0	248	0	0	0	1	3068
0	0	158	46	53.9	18.4265	7.9	0	38	1	267	36	0	273	0	0	0	0	2474
0	1	160	48	55.9	18.75	7.9	0	39	2	275	35	0	232	0	0	0	0	2928
0	0	145.7	48	55.9	22.6111	7.9	0	40	0	280	25	0	365	0	0	0	0	3120
0	0	149.6	56.6	64.6	25.2903	8	0	38	6	272	30	0	1009	0	0	0	1	2834
0	1	154	39	47	16.4446	8	0	38	2	268	31	1	498	0	1	0	1	2862
0	0	165	48	56	17.6309	8	0	35	3	248	32	0	170	0	0	0	0	2564
0	0	165	49	57	17.9982	8	0	40	2	282	31	0	720	0	0	0	0	3248
0	0	149	40	48	18.0172	8	0	38	6	272	28	0	180	0	0	0	0	2963
0	0	159.8	48	56	18.797	8	0	40	5	285	40	0	1110	0	0	0	1	3660
0	1	158	50	58	20.0288	8	0	38	0	266	26	0	280	0	0	0	0	2752
0	0	150	54	62	24	8	0	38	6	272	19	0	111	0	0	0	0	2580
0	0	159	63	71.1	24.9199	8.1	0	39	4	277	27	0	1065	0	0	0	0	3143
0	1	151	58	66.1	25.4375	8.1	0	38	5	271	25	0	100	0	0	0	0	2800
0	0	157	43	51.1	17.4449	8.1	0	37	1	260	25	0	756	0	0	0	0	1914
0	1	153	42	50.1	17.9418	8.1	0	38	1	267	31	0	172	0	0	0	0	2764
0	0	148.9	42	50.1	18.9435	8.1	0	39	6	279	34	0	331	0	0	0	0	2398
0	0	158	48	56.1	19.2277	8.1	0	39	0	273	34	0	142	0	0	0	0	2792
0	0	151	44.5	52.6	19.5167	8.1	0	40	1	281	41	1	400	0	0	0	1	2373
0	2	150	44.3	52.4	19.6889	8.1	0	39	4	277	29	0	165	0	0	0	0	2888
0	0	167	55.6	63.7	19.9362	8.1	0	37	3	262	27	0	318	0	0	0	0	2568
0	0	157	38	46.2	15.4164	8.2	0	36	0	252	26	0	440	0	1	0	0	2248
0	0	156	46	54.2	18.902	8.2	0	38	5	271	37	0	472	0	0	0	1	2740
0	0	155.6	48	56.2	19.8254	8.2	0	40	3	283	27	1	826	0	1	0	0	3424
0	3	150	47	55.2	20.8889	8.2	0	39	6	279	37	0	950	0	0	0	0	2758
0	1	150	62	70.2	27.5556	8.2	0	41	0	287	37	0	634	0	0	0	0	3546
0	1	155.5	44	52.3	18.1967	8.3	0	40	1	281	30	0	1164	0	0	0	0	3290
0	0	152	44.8	53.1	19.3906	8.3	0	39	2	275	26	0	370	0	0	0	0	2633
0	0	168	50	58.4	17.7154	8.4	0	39	5	278	32	0	508	0	0	0	0	3138
0	1	167	50	58.4	17.9282	8.4	0	39	4	277	33	0	155	0	0	0	0	2534
0	2	160	48	56.4	18.75	8.4	0	37	4	263	34	0	175	0	0	0	0	2858
0	1	149	42	50.4	18.9181	8.4	0	41	0	287	36	0	244	0	0	0	0	2946
1	0	160	52	60.4	20.3125	8.4	0	41	1	288	36	0	212	0	0	0	0	3146
0	0	162	55	63.4	20.9572	8.4	0	40	1	281	25	0	916	0	1	0	1	3210
0	1	154	50	58.4	21.0828	8.4	0	39	0	273	34	0	168	0	1	0	0	3388
0	0	159	55	63.4	21.7555	8.4	0	38	3	269	35	0	340	0	0	0	0	2633
0	1	151.5	40	48.5	17.4275	8.5	0	34	4	242	35	0	135	0	1	0	0	2130
0	0	150	42	50.5	18.6667	8.5	0	38	3	269	25	1	790	0	0	0	0	2778
0	0	160.5	53	61.5	20.5743	8.5	0	39	2	275	23	0	200	0	0	0	0	2873
0	1	151	52	60.5	22.806	8.5	0	39	6	279	37	0	382	0	1	0	1	3428
0	1	153.2	57	65.5	24.2861	8.5	0	39	1	274	29	0	196	0	0	0	0	2742
0	2	162	66	74.5	25.1486	8.5	0	40	5	285	23	1	450	0	0	0	0	3762
0	1	159	56	64.6	22.151	8.6	0	40	0	280	37	0	638	0	0	0	0	3178
0	0	165	64	72.6	23.5078	8.6	0	38	2	268	25	0	80	0	0	0	0	2548
0	1	159	73	81.6	28.8754	8.6	0	35	4	249	26	0	1100	0	1	0	0	2813
0	0	153.6	45	53.6	19.0735	8.6	0	39	5	278	22	0	630	0	0	0	0	3188
0	0	161	49.5	58.1	19.0965	8.6	0	36	1	253	39	0	244	0	0	0	0	1974
0	1	159.7	50	58.6	19.6047	8.6	0	39	1	274	24	0	878	0	0	0	0	3152
0	0	157	49	57.6	19.8791	8.6	0	40	4	284	25	0	390	0	1	0	0	3263
0	0	155	49	57.6	20.3954	8.6	0	37	0	259	19	0	687	0	1	0	1	2510
0	1	155	50	58.6	20.8117	8.6	0	39	6	279	35	0	269	0	0	0	0	2718
0	0	158.5	46	54.7	18.3105	8.7	0	39	2	275	30	0	275	0	0	0	0	2778
0	1	160	50	58.7	19.5312	8.7	0	39	1	274	36	0	540	0	0	0	0	2953
0	1	154.2	50	58.7	21.0282	8.7	0	41	1	288	24	0	902	0	0	0	0	2902
0	3	160	55	63.7	21.4844	8.7	0	38	5	271	27	0	166	0	0	0	0	1808
0	0	159	48	56.8	18.9866	8.8	0	38	2	268	31	1	335	0	1	0	0	2424
0	5	156	48	56.8	19.7239	8.8	0	36	0	252	37	0	300	0	0	0	0	2303
0	1	163	53	61.8	19.9481	8.8	0	39	1	274	29	0	572	0	0	0	0	2706
0	1	161	52	60.8	20.061	8.8	0	38	5	271	35	0	1192	0	1	0	1	2918
0	0	153	54	62.8	23.0681	8.8	0	38	4	270	34	0	468	0	1	0	0	2874
0	0	153	54	62.8	23.0681	8.8	0	39	6	279	27	0	348	0	0	0	0	2744
0	1	159	48	56.9	18.9866	8.9	0	39	0	273	34	0	311	0	0	0	0	2670
0	2	155	49	57.9	20.3954	8.9	0	40	5	285	36	0	180	0	0	0	0	3013
0	3	155	50	58.9	20.8117	8.9	0	37	5	264	37	0	310	0	0	0	0	2473
0	0	154	53.4	62.3	22.5164	8.9	0	36	4	256	33	0	170	0	0	0	0	1943
0	1	152	53	61.9	22.9398	8.9	0	39	1	274	37	0	140	0	1	0	1	2658
0	2	155	58	66.9	24.1415	8.9	0	39	1	274	37	0	280	0	1	0	0	3010
0	2	165	67	75.9	24.6097	8.9	0	39	1	274	22	0	225	0	0	0	0	3178
0	0	151	39	48	17.1045	9	0	32	4	228	34	0	240	0	1	0	0	1078
0	3	162	46	55	17.5278	9	0	38	2	268	38	0	1327	0	0	0	0	2566
0	1	159	45	54	17.7999	9	0	38	6	272	30	0	1294	0	0	0	0	3410
0	1	151	45	54	19.736	9	0	31	3	220	20	0	150	0	1	0	0	1792
0	0	160	51	60	19.9219	9	0	38	0	266	33	0	128	0	0	0	0	2386
0	0	163	53	62	19.9481	9	0	39	3	276	28	0	390	0	0	0	0	2963
0	1	161	52	61	20.061	9	0	39	4	277	30	0	310	0	0	0	0	3138
0	0	151	46	55	20.1746	9	0	37	4	263	23	0	220	0	0	0	0	2782
0	0	166	56	65	20.3223	9	0	36	5	257	20	0	501	0	0	0	0	3010
0	1	162	55	64	20.9572	9	0	40	5	285	30	0	92	0	0	0	1	2046
0	0	159	53	62	20.9644	9	0	41	0	287	30	0	100	0	0	1	0	3493
0	0	159	55	64	21.7555	9	0	35	5	250	23	0	102	0	1	0	0	2536
0	0	154	52	61	21.9261	9	0	39	6	279	35	0	214	0	0	0	0	2858
0	3	152	53	62	22.9398	9	0	37	0	259	38	0	445	0	0	0	0	2803
0	2	150	53	62	23.5556	9	0	39	5	278	24	0	270	0	0	0	0	3278
0	0	159	60	69	23.7332	9	0	38	2	268	32	0	620	0	0	0	0	2593
0	1	156	60	69	24.6548	9	0	34	0	238	33	0	544	0	0	0	1	2462
0	1	165	65	74.1	23.8751	9.1	0	41	0	287	30	0	100	0	0	0	0	3278
1	0	155	59	68.2	24.5578	9.2	0	39	4	277	41	0	1192	0	0	0	1	3224
0	1	156.5	47.5	56.8	19.3939	9.3	0	40	3	283	27	0	870	0	0	0	0	3088
0	0	147	47	56.3	21.7502	9.3	0	38	3	269	32	0	306	0	0	0	0	3026
0	4	165	63	72.3	23.1405	9.3	0	39	4	277	29	0	280	0	0	0	0	2944
0	1	163.5	43	52.4	16.0854	9.4	0	38	5	271	29	0	2250	0	0	0	0	2906
1	0	148	39	48.4	17.805	9.4	0	37	3	262	38	0	2400	0	1	1	1	2348
0	0	161	47	56.4	18.132	9.4	0	40	3	283	33	0	365	0	0	0	1	2672
0	2	165.4	54	63.4	19.7389	9.4	0	37	0	259	28	0	707	0	1	0	0	2906
0	1	150	45	54.4	20	9.4	0	37	0	259	29	0	616	0	0	0	0	2402
0	0	163	57	66.4	21.4536	9.4	0	38	1	267	31	0	146	0	0	0	0	2894
0	2	165	72	81.4	26.4463	9.4	0	38	4	270	31	0	170	0	0	0	0	2200
0	0	157	43	52.5	17.4449	9.5	0	40	0	280	27	0	651	0	1	0	0	2944
0	2	152.3	43.5	53	18.7538	9.5	0	39	4	277	36	0	1031	0	1	0	0	2896
0	1	164	51	60.5	18.9619	9.5	0	38	3	269	41	0	292	0	0	0	0	3270
0	1	154	46	55.5	19.3962	9.5	0	40	2	282	37	0	350	0	0	0	0	3453
0	0	153	50	59.5	21.3593	9.5	0	39	5	278	30	0	415	0	0	0	0	2730
0	1	154	51.4	60.9	21.6731	9.5	0	39	6	279	31	0	1086	0	0	0	0	2728
1	0	154.5	55	64.5	23.0412	9.5	0	39	1	274	38	0	1244	0	1	0	0	3502
0	0	151	58	67.6	25.4375	9.6	0	40	1	281	27	0	440	0	0	1	1	2648
0	0	155	42.8	52.4	17.8148	9.6	0	40	3	283	26	0	382	0	0	0	0	2826
0	0	161	48	57.7	18.5178	9.7	0	39	5	278	32	0	370	0	1	0	0	3170
0	1	158	47	56.7	18.8271	9.7	0	39	1	274	32	0	373	0	0	0	0	2774
0	1	153	48	57.7	20.5049	9.7	0	41	1	288	33	0	335	0	1	0	0	3418
1	1	154	49	58.7	20.6612	9.7	0	37	6	265	38	0	192	0	0	0	0	2688
0	1	155	43	52.8	17.898	9.8	0	38	1	267	27	0	268	0	0	0	0	2402
0	0	154.8	45	54.8	18.7789	9.8	0	36	5	257	21	0	749	0	0	0	0	2280
0	2	159	50	59.8	19.7777	9.8	0	33	5	236	38	0	210	0	0	0	0	1998
0	1	152	49	58.8	21.2084	9.8	0	36	0	252	27	0	200	0	0	0	0	2528
0	0	155	42	51.9	17.4818	9.9	0	38	4	270	30	1	157	0	0	0	0	2570
0	0	161	52	61.9	20.061	9.9	0	38	1	267	35	0	1000	0	0	0	1	3298
0	3	151	50	59.9	21.9289	9.9	0	39	1	274	38	0	706	0	0	0	0	3932
0	0	164	47	57	17.4747	10	0	41	2	289	28	0	590	0	0	0	0	3090
0	1	168	50	60	17.7154	10	0	38	5	271	29	0	1188	0	0	0	0	2722
0	1	153.9	43	53	18.1548	10	0	40	6	286	25	0	1349	0	1	0	0	2904
0	0	149	41	51	18.4676	10	0	40	1	281	37	0	692	0	1	0	1	3116
0	0	158	48	58	19.2277	10	0	40	0	280	30	0	626	0	1	0	0	2556
0	0	160	49.3	59.3	19.2578	10	0	37	5	264	28	0	414	0	0	0	0	3132
0	1	158	49	59	19.6283	10	0	39	1	274	30	0	91	0	1	0	1	2750
0	0	161	51	61	19.6752	10	0	40	1	281	29	0	380	0	0	0	0	3073
0	0	165	54	64	19.8347	10	0	35	6	251	24	0	830	0	0	0	0	2918
0	0	146.4	43	53	20.0626	10	0	39	6	279	37	0	726	0	0	0	0	2542
0	1	162	53	63	20.1951	10	0	36	5	257	36	0	1110	0	1	0	1	2788
1	0	154	48	58	20.2395	10	0	38	1	267	36	0	200	0	0	0	0	2943
0	3	150	46	56	20.4444	10	0	38	3	269	24	0	328	0	0	0	1	2600
0	0	157.8	51	61	20.4812	10	0	37	2	261	29	0	150	0	0	0	1	2278
0	3	156	52	62	21.3675	10	0	38	6	272	28	0	485	0	0	0	0	3553
0	1	159	57	67	22.5466	10	0	40	5	285	30	0	940	0	0	0	0	3052
0	1	156	65	75	26.7094	10	0	39	0	273	35	0	520	0	0	0	0	3084
0	0	163	55	65.1	20.7008	10.1	0	39	0	273	32	0	542	0	0	0	0	2886
0	1	157	43	53.1	17.4449	10.1	0	37	5	264	37	0	455	0	1	0	0	2858
0	0	149.8	40	50.1	17.8253	10.1	0	37	4	263	37	0	309	0	1	0	0	2724
0	1	153.8	43	53.1	18.1784	10.1	0	36	4	256	32	0	228	0	1	0	0	2610
0	0	163	50	60.1	18.8189	10.1	0	40	2	282	25	0	363	0	0	0	0	2956
0	1	160	46	56.2	17.9688	10.2	0	39	2	275	38	0	265	0	0	0	0	3598
0	1	160	49	59.2	19.1406	10.2	0	40	3	283	33	0	294	0	1	0	0	2798
0	2	146	41	51.2	19.2344	10.2	0	39	5	278	32	0	580	0	0	0	0	2943
0	1	157	50	60.2	20.2848	10.2	0	39	5	278	33	0	315	0	0	0	1	3268
0	0	150	55	65.2	24.4444	10.2	0	40	2	282	31	1	264	0	0	0	0	2880
0	4	158	53	63.3	21.2306	10.3	0	40	0	280	34	0	790	0	0	0	0	3048
0	2	154	58	68.3	24.4561	10.3	0	40	0	280	29	0	1380	0	0	0	0	3604
0	1	162	70	80.3	26.6728	10.3	0	39	5	278	35	0	665	0	0	0	0	3374
0	1	162	41	51.4	15.6226	10.4	0	34	6	244	26	0	364	0	1	0	0	2256
0	1	156	40	50.4	16.4366	10.4	0	39	0	273	31	0	166	0	1	0	1	3062
0	1	153	41	51.4	17.5146	10.4	0	38	5	271	22	0	363	0	0	1	0	2468
0	0	153	42	52.4	17.9418	10.4	0	36	5	257	16	1	534	0	1	0	0	2634
0	3	153	45	55.4	19.2234	10.4	0	38	5	271	23	0	1040	0	0	0	0	2943
0	0	157	48	58.4	19.4734	10.4	0	39	2	275	21	0	1306	0	0	1	0	3500
0	0	157	47	57.5	19.0677	10.5	0	40	2	282	32	0	402	0	0	0	1	3474
0	1	164	51.5	62	19.1478	10.5	0	40	1	281	38	0	488	0	0	0	0	3668
0	0	161	52	62.5	20.061	10.5	0	40	4	284	36	1	494	0	0	0	0	3474
0	3	161	55	65.5	21.2183	10.5	0	37	3	262	24	0	350	0	0	0	0	2736
0	0	152	50	60.5	21.6413	10.5	0	40	3	283	35	0	215	0	0	0	0	2733
0	0	161	58.5	69	22.5686	10.5	0	39	6	279	38	0	478	0	0	0	0	3252
0	0	155	60	70.5	24.974	10.5	0	39	2	275	32	0	674	0	0	0	0	3202
0	1	154.8	72	82.5	30.0463	10.5	0	36	4	256	38	0	940	0	0	0	0	2610
0	2	154	39	49.6	16.4446	10.6	0	40	2	282	31	0	900	0	0	0	0	2928
0	1	157.8	43	53.6	17.2685	10.6	0	39	4	277	38	0	308	0	0	0	0	2866
0	0	160	48	58.6	18.75	10.6	0	40	4	284	31	0	1208	0	0	0	0	3290
0	1	153	52	62.6	22.2137	10.6	0	36	2	254	24	0	480	0	1	0	0	2952
0	0	155.7	46	56.7	18.9749	10.7	0	39	0	273	24	0	395	0	0	0	0	2278
0	0	160	49	59.7	19.1406	10.7	0	39	2	275	20	0	1430	0	0	0	0	3306
0	1	154	47.3	58	19.9443	10.7	0	39	6	279	32	0	242	0	0	0	0	2876
0	1	159	37	47.8	14.6355	10.8	0	38	4	270	29	0	450	0	0	0	0	2478
0	0	170	53	63.8	18.3391	10.8	0	39	6	279	34	0	401	0	0	0	0	3222
0	2	167	53	63.8	19.0039	10.8	0	39	1	274	29	0	522	0	0	0	0	3324
0	2	156	47	57.8	19.313	10.8	0	36	4	256	30	0	297	0	1	0	0	2384
0	0	151	43	53.9	18.8588	10.9	0	39	3	276	29	1	62	0	1	0	0	3226
0	3	163	63	73.9	23.7118	10.9	0	40	5	285	30	0	1030	0	1	0	0	3338
0	0	161	46	57	17.7462	11	0	38	3	269	32	0	146	0	1	0	0	2967
0	0	156	44	55	18.0802	11	0	36	3	255	37	0	155	0	0	0	0	2258
0	1	166	50	61	18.1449	11	0	34	2	240	37	0	370	0	0	0	0	2146
1	1	160	47	58	18.3594	11	0	39	5	278	36	0	944	0	0	0	0	3306
0	1	154.4	44	55	18.4569	11	0	39	6	279	36	0	410	0	0	0	0	3048
0	1	155.5	45	56	18.6102	11	0	40	1	281	40	0	266	0	0	0	0	2870
0	1	157.9	48	59	19.252	11	0	38	6	272	38	0	180	0	0	0	0	2882
0	0	158.5	49	60	19.5046	11	0	41	0	287	32	0	510	0	0	0	0	3348
0	1	155	48	59	19.9792	11	0	34	3	241	33	0	725	0	1	0	0	2084
0	2	156	49	60	20.1348	11	0	40	4	284	27	0	500	0	0	0	0	3498
0	2	160	52	63	20.3125	11	0	40	1	281	32	0	206	0	0	0	0	3076
0	0	151	48	59	21.0517	11	0	41	0	287	32	0	480	0	0	0	0	3238
0	0	158.4	54	65	21.522	11	0	40	5	285	28	1	350	0	0	0	0	2748
0	0	170	68	79	23.5294	11	0	39	6	279	24	0	172	0	0	0	1	3152
0	1	163	64	75	24.0882	11	0	39	1	274	35	0	441	0	1	0	0	3004
0	0	153	59	70	25.204	11	0	40	2	282	24	0	750	0	0	0	0	3410
0	4	157	68	79	27.5873	11	0	41	0	287	30	0	322	0	0	0	0	3402
0	0	160	100	111	39.0625	11	0	37	6	265	24	0	540	0	0	0	1	3048
0	2	168	53	64.1	18.7783	11.1	0	39	0	273	28	0	268	0	0	0	0	2844
0	1	158	58	69.1	23.2335	11.1	0	38	6	272	36	0	290	0	0	0	1	2758
0	0	155.2	41	52.1	17.0216	11.1	0	39	1	274	20	0	786	0	1	0	0	3050
0	0	169	52	63.1	18.2066	11.1	0	40	2	282	32	0	669	0	1	0	1	2982
0	0	151	47	58.1	20.6131	11.1	0	39	1	274	18	0	868	0	0	0	0	2684
0	0	161.6	42	53.2	16.083	11.2	0	40	5	285	29	0	538	0	0	0	0	3368
0	0	162	47	58.2	17.9089	11.2	0	39	4	277	25	0	1186	0	0	0	0	3128
0	0	160	48.5	59.7	18.9453	11.2	0	40	4	284	31	0	873	0	0	0	0	3510
0	2	158	50	61.2	20.0288	11.2	0	35	4	249	22	0	700	0	1	0	0	2938
0	0	159.6	54	65.2	21.1996	11.2	0	40	5	285	25	0	555	0	0	0	0	3323
0	1	157	45	56.3	18.2563	11.3	0	37	3	262	36	0	148	0	0	0	0	2408
0	1	164.5	50	61.3	18.4773	11.3	0	39	3	276	35	0	158	0	0	0	0	3108
0	5	148	52	63.3	23.74	11.3	0	28	3	199	43	0	484	0	1	1	0	1108
0	0	170	50	61.4	17.301	11.4	0	40	6	286	27	0	310	0	0	0	1	3118
0	0	158	47	58.4	18.8271	11.4	0	37	1	260	17	0	237	0	1	0	0	3002
0	0	160	53	64.4	20.7031	11.4	0	39	0	273	34	0	784	0	0	1	0	2748
0	0	160	55	66.4	21.4844	11.4	0	38	5	271	21	0	124	0	0	0	0	3092
0	1	170	56	67.5	19.3772	11.5	0	39	4	277	30	0	298	0	0	0	0	3450
0	1	148	50	61.5	22.8269	11.5	0	38	4	270	21	0	410	0	0	0	0	3053
0	0	164.5	54.2	65.8	20.0294	11.6	0	40	0	280	34	0	334	0	0	0	0	3424
0	0	153	58	69.6	24.7768	11.6	0	37	6	265	26	0	662	0	1	0	1	2646
0	1	154	62	73.6	26.1427	11.6	0	37	5	264	31	0	258	0	1	0	0	3254
0	0	159	47	58.6	18.591	11.6	0	39	0	273	27	0	658	0	0	0	0	2940
0	1	155	51	62.6	21.2279	11.6	0	39	2	275	37	0	506	0	0	0	0	2678
0	1	164	57.9	69.5	21.5274	11.6	0	40	3	283	29	0	640	0	0	0	0	3383
0	0	148	37.8	49.5	17.2571	11.7	0	41	3	290	23	0	477	0	0	0	0	2548
0	2	164	47	58.7	17.4747	11.7	0	36	5	257	33	0	1040	0	1	0	0	2663
0	0	158	50	61.7	20.0288	11.7	0	40	1	281	26	0	720	0	0	0	1	3788
0	2	154	50	61.7	21.0828	11.7	0	28	1	197	33	0	418	0	1	0	0	996
0	0	165	61	72.7	22.4059	11.7	0	39	5	278	31	0	1818	0	0	0	0	3700
0	1	146	40	51.8	18.7652	11.8	0	33	3	234	38	0	800	0	0	0	0	1866
0	2	166	52	63.8	18.8707	11.8	0	39	5	278	36	0	310	0	0	0	0	3423
1	1	153	52	63.8	22.2137	11.8	0	39	3	276	37	0	808	0	0	0	0	4160
0	0	162	42	53.9	16.0037	11.9	0	37	4	263	18	0	160	0	0	0	0	3053
0	4	154	45	56.9	18.9745	11.9	0	35	5	250	24	0	410	0	1	0	0	2880
0	0	145	47	58.9	22.3543	11.9	0	40	2	282	23	0	503	0	0	0	0	3044
0	0	156.6	58	69.9	23.6507	11.9	0	41	3	290	24	0	840	0	0	0	0	3170
0	0	157	40	52	16.2278	12	0	40	6	286	30	0	180	0	0	0	0	3238
0	0	165	50	62	18.3655	12	0	35	1	246	23	0	1130	0	1	0	0	2482
0	1	153	44	56	18.7962	12	0	39	5	278	21	0	115	0	0	0	0	3038
0	1	148	42	54	19.1746	12	0	39	0	273	24	0	630	0	0	0	0	3502
0	1	159	49	61	19.3821	12	0	39	3	276	37	0	1045	0	0	0	0	3258
0	0	160.2	50	62	19.4825	12	0	38	1	267	22	1	328	0	0	0	0	2282
0	1	155.1	47.2	59.2	19.6209	12	0	39	0	273	26	0	420	0	1	0	0	2846
0	1	153	47	59	20.0777	12	0	38	0	266	29	0	720	0	0	1	0	2510
0	0	157	50	62	20.2848	12	0	38	4	270	36	0	650	0	0	0	0	2943
0	1	153	48	60	20.5049	12	0	40	1	281	34	0	214	0	0	0	0	2722
0	0	155	50	62	20.8117	12	0	39	4	277	32	0	189	0	0	0	1	2802
0	1	161	57	69	21.9899	12	0	38	4	270	28	0	40	0	0	0	0	2764
0	0	150	52	64	23.1111	12	0	36	6	258	19	0	164	0	0	0	0	2348
0	0	162	71	83	27.0538	12	0	40	2	282	24	0	276	0	0	0	0	2498
0	0	150	67	79	29.7778	12	0	38	5	271	24	0	386	0	0	1	0	3360
0	2	158	78	90	31.245	12	0	39	5	278	44	0	735	0	1	1	0	3584
0	1	161	46	58.1	17.7462	12.1	0	38	2	268	26	0	200	0	0	0	0	2883
0	0	159	50	62.1	19.7777	12.1	0	39	6	279	20	1	1808	0	0	0	0	3502
0	1	159	50	62.1	19.7777	12.1	0	37	1	260	34	0	330	0	1	0	0	3162
0	3	143	32	44.2	15.6487	12.2	0	38	1	267	31	0	155	0	0	0	0	2113
0	0	161.5	47	59.2	18.0199	12.2	0	40	1	281	30	0	710	0	1	0	0	3393
0	3	154	45	57.2	18.9745	12.2	0	38	5	271	29	0	291	0	1	0	0	2890
0	1	151	47	59.2	20.6131	12.2	0	39	4	277	32	0	2336	0	1	0	0	3476
0	1	159	47	59.3	18.591	12.3	0	38	2	268	28	0	255	0	0	0	0	2828
0	0	158	54	66.3	21.6311	12.3	0	40	2	282	24	0	410	0	0	0	1	2843
0	2	160	45	57.4	17.5781	12.4	0	39	2	275	40	0	928	0	0	0	0	3212
0	0	161	48.6	61	18.7493	12.4	0	39	2	275	29	0	890	0	0	0	0	2828
0	1	149.9	47	59.4	20.9168	12.4	0	38	4	270	34	0	425	0	0	0	0	2733
0	0	158	56	68.4	22.4323	12.4	0	40	4	284	39	0	465	0	0	0	0	2963
0	4	157	56	68.4	22.719	12.4	0	39	3	276	39	0	510	0	0	0	0	4438
0	1	159	60	72.4	23.7332	12.4	0	39	0	273	19	0	400	0	0	0	0	3918
0	1	154.7	65	77.4	27.1602	12.4	0	38	4	270	38	0	1400	0	1	0	1	3438
0	1	156.3	45	57.5	18.4202	12.5	0	39	0	273	35	0	215	0	0	0	0	2930
0	2	162	58	70.5	22.1003	12.5	0	38	3	269	42	0	100	0	1	0	0	3383
0	4	159	70	82.5	27.6888	12.5	0	38	0	266	30	0	208	0	0	0	0	2968
0	0	164	50	62.6	18.5901	12.6	0	38	5	271	36	1	120	0	0	1	0	3343
0	3	151	38	50.7	16.6659	12.7	0	39	0	273	34	0	400	0	0	0	0	2328
0	0	162	53	65.7	20.1951	12.7	0	39	2	275	19	0	510	0	0	0	0	2912
0	0	159.2	56	68.7	22.0954	12.7	0	39	2	275	19	0	1584	0	0	0	0	3394
0	1	150	50	62.7	22.2222	12.7	0	39	3	276	33	0	165	0	0	0	1	3228
0	1	155	39	51.8	16.2331	12.8	0	37	5	264	29	0	1320	0	0	0	0	2718
0	1	163	54	66.8	20.3244	12.8	0	39	4	277	32	0	100	0	0	0	0	2906
0	1	158	54	66.8	21.6311	12.8	0	39	2	275	35	0	550	0	0	0	0	3178
0	0	157	55	67.8	22.3133	12.8	0	38	1	267	36	0	286	0	0	0	0	2404
0	0	157.1	56.5	69.4	22.8927	12.9	0	39	2	275	36	0	430	0	0	0	0	3450
0	0	159	57.6	70.6	22.7839	13	0	37	3	262	19	0	568	0	0	0	0	2274
0	0	160	46.6	59.6	18.2031	13	0	39	1	274	24	0	456	0	0	0	0	3524
0	1	154	45	58	18.9745	13	0	38	6	272	25	0	150	0	0	0	0	2663
0	0	157	49	62	19.8791	13	0	41	0	287	29	0	608	0	0	0	0	2990
0	0	162	53	66	20.1951	13	0	41	0	287	26	0	410	0	0	0	0	3088
0	1	162	54	67	20.5761	13	0	41	0	287	24	0	455	0	0	0	0	3603
0	0	160	53	66	20.7031	13	0	40	5	285	30	0	695	0	0	0	1	3582
0	1	155	50	63	20.8117	13	0	38	6	272	30	0	440	0	0	0	0	2678
0	2	164	60	73	22.3081	13	0	38	4	270	40	0	241	0	0	0	0	3346
0	1	158.1	56	69	22.4039	13	0	39	1	274	23	0	1082	0	0	0	0	3188
0	0	160	58	71	22.6562	13	0	39	6	279	27	1	345	0	0	0	0	3218
0	3	159	89	102	35.2043	13	0	39	6	279	38	0	630	0	1	1	0	4013
0	1	151	65	78.1	28.5075	13.1	0	36	4	256	35	0	400	0	0	1	0	2108
0	1	171	49	62.2	16.7573	13.2	0	38	4	270	34	0	332	0	0	0	0	2998
0	2	163	50	63.2	18.8189	13.2	0	37	2	261	32	0	748	0	0	0	0	2798
0	0	166	53	66.2	19.2336	13.2	0	39	1	274	26	0	140	0	0	0	0	2413
0	2	153	48	61.2	20.5049	13.2	0	35	5	250	26	0	112	0	0	1	0	1901
0	0	154	45	58.3	18.9745	13.3	0	37	0	259	38	0	326	0	1	0	0	3040
0	1	162	54	67.4	20.5761	13.4	0	40	2	282	36	0	902	0	0	0	0	3288
0	0	156	53	66.4	21.7784	13.4	0	39	2	275	33	0	836	0	0	0	0	3376
0	0	153	53	66.4	22.6409	13.4	0	37	6	265	23	0	388	0	0	1	0	2362
0	1	166	68	81.4	24.677	13.4	0	40	1	281	30	0	130	0	0	0	0	3138
0	0	157	43	56.5	17.4449	13.5	0	40	1	281	30	1	814	0	0	0	0	2904
0	1	158	45.5	59	18.2262	13.5	0	38	6	272	32	0	238	0	0	0	0	3482
0	0	164.5	53	66.5	19.5859	13.5	0	37	0	259	27	0	190	0	1	0	0	2928
0	1	153	47	60.5	20.0777	13.5	0	39	0	273	25	0	476	0	0	0	0	2720
0	1	156	53	66.5	21.7784	13.5	0	39	3	276	21	0	2253	0	0	0	0	2882
0	2	159	59	72.5	23.3377	13.5	0	40	4	284	31	0	395	0	0	0	1	3798
0	0	160	66.5	80	25.9766	13.5	0	40	5	285	20	0	568	0	0	0	0	3236
0	1	163	58	71.6	21.83	13.6	0	36	0	252	34	0	345	0	1	0	0	2658
0	0	154	45	58.6	18.9745	13.6	0	40	4	284	17	0	490	0	0	0	0	2868
0	0	155	46	59.7	19.1467	13.7	0	36	2	254	19	0	362	0	1	0	0	2464
0	1	156.7	51.7	65.4	21.0549	13.7	0	39	0	273	33	0	175	0	0	0	0	2738
0	1	157	52	65.8	21.0962	13.8	0	39	1	274	35	0	560	0	0	0	1	2828
0	2	156	69.6	83.4	28.5996	13.8	0	40	3	283	29	0	364	0	0	0	0	4304
0	1	162	52	65.9	19.8141	13.9	0	39	4	277	31	0	304	0	1	0	0	3438
0	1	165	58	71.9	21.3039	13.9	0	38	5	271	39	0	275	0	0	0	0	3453
0	0	152	40	54	17.313	14	0	39	1	274	27	1	500	0	0	1	0	2863
0	1	171	52	66	17.7832	14	0	39	5	278	32	0	160	0	0	0	0	3320
0	2	159	50	64	19.7777	14	0	40	4	284	36	0	376	0	0	0	0	3062
0	1	156	50	64	20.5457	14	0	38	2	268	30	0	48	0	0	0	0	2356
0	1	151	48	62	21.0517	14	0	40	3	283	38	0	890	0	0	0	0	3183
0	1	159	54	68	21.3599	14	0	37	5	264	39	0	394	0	0	0	0	2738
0	0	154	51	65	21.5045	14	0	38	2	268	28	0	460	0	0	0	0	3098
0	1	150	50	64	22.2222	14	0	37	1	260	35	0	302	0	1	0	0	2306
0	0	154	56	70	23.6128	14	0	39	3	276	26	0	260	0	0	0	0	2526
0	3	158	77	91	30.8444	14	0	39	4	277	31	0	908	0	0	1	0	3130
0	0	153	46	60.1	19.6506	14.1	0	39	5	278	34	0	198	0	0	0	0	3222
0	0	168	58	72.2	20.5499	14.2	0	39	6	279	30	0	765	0	0	0	0	3078
0	0	162	55	69.2	20.9572	14.2	0	39	0	273	30	0	140	0	0	0	0	2842
0	0	158	60	74.2	24.0346	14.2	0	40	4	284	19	0	1300	0	0	0	1	3168
0	1	151	41	55.4	17.9817	14.4	0	39	0	273	28	0	144	0	0	0	0	2986
0	1	162	47	61.5	17.9089	14.5	0	41	1	288	30	0	185	0	0	0	0	3193
0	1	153	43.5	58	18.5826	14.5	0	39	4	277	29	0	210	0	0	0	0	2283
0	0	157	61	75.5	24.7475	14.5	0	40	0	280	23	0	1584	0	1	1	0	3412
0	0	170	53	67.7	18.3391	14.7	0	39	2	275	28	0	120	0	0	0	0	3158
0	0	163	49	63.7	18.4425	14.7	0	38	1	267	34	0	484	0	0	0	1	2678
0	0	165	51	65.8	18.7328	14.8	0	39	0	273	27	0	392	0	0	0	0	2738
0	3	153	48	62.8	20.5049	14.8	0	39	6	279	41	0	1660	0	0	0	0	2998
0	1	156	43	57.9	17.6693	14.9	0	39	5	278	29	0	220	0	0	0	0	3026
0	0	165	49	63.9	17.9982	14.9	0	39	1	274	29	0	564	0	0	0	1	3742
1	0	157	45	59.9	18.2563	14.9	0	41	0	287	39	0	456	0	0	0	0	3392
0	0	151	48	62.9	21.0517	14.9	0	39	5	278	30	0	354	0	0	0	0	3060
0	0	173	58	72.9	19.3792	14.9	0	36	2	254	20	0	700	0	1	0	0	3332
0	0	164	56	70.9	20.8209	14.9	0	38	3	269	33	0	1045	0	0	0	0	3368
0	3	156	55.5	70.4	22.8057	14.9	0	40	0	280	29	0	382	0	0	0	1	3386
0	1	170	71	85.9	24.5675	14.9	0	39	1	274	33	0	390	0	0	1	0	3158
0	2	153	45	60	19.2234	15	0	38	4	270	33	0	1146	0	0	0	0	2716
0	3	163	54	69	20.3244	15	0	37	3	262	35	0	500	0	0	0	0	3682
0	1	157	58	73	23.5304	15	0	39	4	277	38	0	254	0	0	1	0	4238
0	1	146	35	50.3	16.4196	15.3	0	38	5	271	36	0	340	0	0	0	0	2674
0	0	167	49	64.3	17.5697	15.3	0	35	0	245	31	0	188	0	1	0	0	2210
0	1	165	56	71.3	20.5693	15.3	0	39	6	279	25	0	190	0	0	0	0	2602
0	0	160	53	68.4	20.7031	15.4	0	39	0	273	26	0	558	0	1	0	0	3592
0	1	155	54	69.4	22.4766	15.4	0	38	6	272	31	0	182	0	0	0	0	2878
0	0	154	48	63.5	20.2395	15.5	0	39	5	278	27	0	330	0	0	0	1	3298
0	0	158	58	73.5	23.2335	15.5	0	39	2	275	22	0	1098	0	1	0	1	3538
0	1	150	48	63.7	21.3333	15.7	0	40	0	280	36	0	344	0	0	0	0	3324
0	2	148.5	38	53.8	17.2318	15.8	0	39	4	277	29	0	110	0	0	0	0	2813
0	0	161	51	67	19.6752	16	0	39	2	275	37	0	268	0	0	0	0	3112
0	1	165	54	70.3	19.8347	16.3	0	39	1	274	33	0	510	0	1	0	0	3178
0	0	158	50	66.3	20.0288	16.3	0	40	1	281	26	0	328	0	0	0	0	3090
0	0	159	43	59.4	17.0088	16.4	0	40	0	280	21	0	1012	0	0	1	1	3154
0	0	163	48	64.5	18.0662	16.5	0	40	1	281	29	0	1266	0	0	0	1	3118
0	5	168	58	74.5	20.5499	16.5	0	40	0	280	38	0	435	0	0	0	0	4168
0	2	152.2	52	68.5	22.4478	16.5	0	40	5	285	32	0	580	0	0	0	0	2778
0	0	161	45	61.7	17.3604	16.7	0	41	0	287	27	0	308	0	0	0	1	3326
0	2	151	43.4	60.1	19.0343	16.7	0	40	6	286	28	0	1120	0	1	0	0	4153
0	4	162	50	66.9	19.052	16.9	0	38	5	271	36	0	550	0	0	0	0	3058
0	2	154	45	62	18.9745	17	0	37	5	264	30	0	784	0	0	0	0	2778
0	1	153.5	47	64	19.9472	17	0	38	4	270	30	0	800	0	0	0	1	3593
0	0	163	53	70	19.9481	17	0	40	1	281	20	0	250	0	0	0	0	2898
0	1	160.9	54	71.1	20.8584	17.1	0	40	5	285	32	0	513	0	0	0	0	3802
0	0	169.5	58	75.4	20.1878	17.4	0	40	3	283	26	0	444	0	0	0	1	3598
0	1	158	57	74.5	22.8329	17.5	0	40	5	285	21	0	1096	0	0	0	0	4156
0	1	154	47	64.6	19.8178	17.6	0	39	5	278	38	0	239	0	0	0	0	3370
0	0	157	41.3	58.9	16.7552	17.6	0	41	0	287	21	0	700	0	0	0	0	3238
0	0	159	59	76.7	23.3377	17.7	0	40	0	280	33	0	948	0	1	0	0	2960
0	0	151.5	44	61.8	19.1702	17.8	0	38	6	272	20	0	360	0	0	0	0	2928
0	0	150	53	70.8	23.5556	17.8	0	38	3	269	29	1	262	0	0	0	0	2694
0	1	155.3	43	61	17.8289	18	0	40	0	280	22	0	2336	0	0	0	1	3320
0	0	158	81	99	32.4467	18	0	41	1	288	29	0	240	0	0	0	0	3698
1	0	161	59	77.2	22.7615	18.2	0	40	1	281	27	0	440	0	0	0	0	2668
0	2	162	56.4	75	21.4906	18.6	0	39	1	274	23	0	664	0	0	0	0	3750
0	0	159	53	72	20.9644	19	0	40	0	280	20	0	408	0	0	0	0	3542
0	0	160	50	69.4	19.5312	19.4	0	40	6	286	40	0	1072	0	0	0	0	2684
0	0	164	56	75.4	20.8209	19.4	0	40	2	282	40	0	212	0	0	0	0	3616
0	1	158	64	84	25.6369	20	0	40	2	282	36	0	938	0	1	0	0	3844
0	2	166	55	75.1	19.9594	20.1	0	40	1	281	23	0	625	0	0	0	0	3578
0	2	164	65.7	86.1	24.4274	20.4	0	41	5	292	40	0	387	0	0	0	0	3725
0	1	172.3	62	82.9	20.8844	20.9	0	39	3	276	36	0	663	0	0	0	0	3604
0	1	164.5	47	68.8	17.3686	21.8	0	40	0	280	29	0	894	0	0	0	0	3208
0	2	156	40	62.1	16.4366	22.1	0	38	1	267	40	0	560	0	0	0	0	3128
0	0	159.5	43	66.1	16.9023	23.1	0	39	6	279	25	0	859	0	0	0	1	3008
0	0	154	45	69.2	18.9745	24.2	0	39	5	278	29	1	285	0	0	0	0	2498
0	3	152	52	76.8	22.5069	24.8	0	40	2	282	40	0	420	0	0	0	0	3473
0	0	171	62	89.7	21.2031	27.7	0	39	3	276	35	0	505	0	0	0	1	3250
0	0	160	60	97.8	23.4375	37.8	0	37	4	263	25	0	230	0	0	0	0	2514
0	1	158	46	91.5	18.4265	45.5	0	37	6	265	24	0	270	0	1	0	0	3034
0	2	160	49	46.6	19.1406	-2.4	1	36	2	254	21	0	106	0	0	0	0	2288
0	6	154	47	45	19.8178	-2	1	40	1	281	27	0	646	0	0	0	0	3092
0	2	155.3	45	45.8	18.6582	0.8	1	37	3	262	23	0	356	0	0	0	0	2220
0	2	160	56	58	21.875	2	1	40	1	281	38	0	482	0	0	0	1	3030
0	2	164	55	57.2	20.4491	2.2	1	37	4	263	29	0	229	0	0	0	0	2638
0	0	157	58	62	23.5304	4	1	37	2	261	34	0	176	0	1	0	1	2528
0	4	160	42	46.8	16.4062	4.8	1	28	0	196	32	0	345	0	1	0	0	966
0	5	152.2	49.9	55	21.5413	5.1	1	36	2	254	25	0	761	0	0	0	0	2549
0	3	161	105	110.2	40.5077	5.2	1	39	2	275	31	0	387	0	0	1	0	2950
0	2	146.5	48	53.6	22.3648	5.6	1	37	6	265	25	0	911	0	1	0	0	2736
0	0	168	50	56	17.7154	6	1	34	6	244	24	0	520	0	1	0	0	2098
0	6	152	54	60	23.3726	6	1	37	4	263	30	0	150	0	0	0	0	2426
0	1	165	42	48.4	15.427	6.4	1	31	3	220	22	0	175	0	0	0	0	1622
0	1	160	52	58.5	20.3125	6.5	1	33	5	236	19	0	522	0	1	0	0	2144
0	1	158	93	99.7	37.2536	6.7	1	36	4	256	31	0	468	0	0	0	0	2680
0	4	157	63	69.8	25.5588	6.8	1	41	1	288	28	0	540	0	0	0	0	3468
0	3	167	58	65	20.7967	7	1	38	3	269	29	0	386	0	1	0	0	3172
0	3	153.5	72	79	30.5574	7	1	39	3	276	27	0	282	0	0	1	0	2574
0	1	165	48	55.6	17.6309	7.6	1	32	3	227	31	0	416	0	1	0	0	1954
0	1	155	49	57	20.3954	8	1	37	5	264	23	0	330	0	1	0	0	3373
0	1	160.5	50	58.9	19.4097	8.9	1	38	6	272	34	0	301	0	0	0	1	2510
0	1	148	60	69	27.3923	9	1	40	4	284	32	0	901	0	0	0	0	3484
0	0	162	55	64.3	20.9572	9.3	1	39	4	277	20	0	726	0	0	0	0	2460
0	3	163	57	66.6	21.4536	9.6	1	32	4	228	39	0	142	0	1	0	0	1902
0	1	163	44	54	16.5607	10	1	38	0	266	28	0	270	0	0	0	0	2498
0	4	156	52	62	21.3675	10	1	36	1	253	29	0	840	0	0	0	0	2710
0	4	158.3	51	61.4	20.3521	10.4	1	37	4	263	39	0	250	0	0	0	0	2972
0	4	150	42	52.8	18.6667	10.8	1	39	3	276	28	0	395	0	0	0	0	3188
0	3	164	63	73.9	23.4236	10.9	1	39	3	276	28	0	270	0	0	0	0	2672
0	0	168	99	110	35.0765	11	1	38	3	269	21	0	720	0	0	0	1	3120
0	1	164	55	67	20.4491	12	1	41	1	288	32	1	120	0	0	0	0	2998
0	3	163	58	70	21.83	12	1	39	1	274	36	0	150	0	0	0	0	2746
0	1	158	49	61.7	19.6283	12.7	1	37	6	265	26	0	188	0	0	0	0	2712
0	0	153	57.8	70.5	24.6914	12.7	1	37	6	265	31	1	294	0	0	0	0	3120
0	3	164.5	58.8	72.2	21.7293	13.4	1	38	6	272	28	0	342	0	0	0	0	3478
0	1	158	63	76.6	25.2363	13.6	1	37	0	259	31	0	1400	0	0	0	0	3796
0	1	158	42	55.6	16.8242	13.6	1	40	1	281	31	0	411	0	0	0	0	2396
0	0	162	52	65.7	19.8141	13.7	1	37	5	264	23	0	748	0	1	0	0	3036
0	1	168	68	82.4	24.093	14.4	1	40	0	280	25	0	150	0	0	0	0	2863
0	1	155	50	65	20.8117	15	1	39	6	279	38	0	254	0	0	0	0	2838
0	1	147	53	68	24.5268	15	1	39	5	278	21	0	330	0	0	0	0	2612
0	0	152	43.5	59	18.8279	15.5	1	38	2	268	32	0	186	0	0	0	0	1944
0	1	158	51	66.6	20.4294	15.6	1	40	0	280	27	0	794	0	0	0	0	2818
0	0	153	43	58.9	18.369	15.9	1	40	5	285	31	0	1026	0	0	0	0	3234
0	0	157	38	54	15.4164	16	1	36	3	255	32	1	883	0	1	0	1	2672
0	0	161.3	47.6	63.7	18.2952	16.1	1	38	3	269	35	0	616	0	0	0	0	3038
0	4	156	48	64.2	19.7239	16.2	1	41	1	288	38	0	284	0	0	0	0	3118
0	0	149	48	64.6	21.6206	16.6	1	39	3	276	21	0	768	0	0	0	0	2620
0	0	158	46	63	18.4265	17	1	40	1	281	24	1	695	0	0	0	0	3638
0	0	157.7	52	69.6	20.9093	17.6	1	38	4	270	18	0	608	0	0	0	0	3138
0	0	163	68	86	25.5937	18	1	39	6	279	25	0	516	0	0	0	1	2706
0	0	160	62.3	52	24.3359	-10.3	0	40	2	282	27	0	408	1	0	0	0	2854
0	0	169	105	96.1	36.7634	-8.9	0	38	4	270	31	0	805	1	1	1	1	2846
0	4	165	88	83	32.3232	-5	0	41	1	288	39	0	840	1	0	0	0	3743
0	1	165	93	90.2	34.1598	-2.8	0	38	5	271	32	0	594	1	0	1	0	3608
1	0	155.1	50	48	20.7848	-2	0	39	1	274	34	0	825	1	0	0	0	3503
0	0	160	83	81.8	32.4219	-1.2	0	38	1	267	33	0	780	1	1	0	1	3414
0	1	156	75	74.9	30.8185	-0.1	0	37	2	261	25	0	492	1	0	0	0	2844
0	0	156	45	45	18.4911	0	0	40	6	286	29	1	490	1	0	0	1	3088
0	2	158	49	49	19.6283	0	0	34	4	242	31	0	436	1	0	0	1	2312
0	0	154	51	51	21.5045	0	0	39	5	278	29	0	420	1	0	0	0	3294
0	0	160.5	79.1	79.1	30.7062	0	0	38	5	271	34	0	444	1	0	0	1	2602
0	1	149	47	47.4	21.1702	0.4	0	29	3	206	22	0	475	1	0	0	0	1272
0	0	156.5	101	101.4	41.2375	0.4	0	38	6	272	38	0	140	1	0	0	0	2808
0	1	161	48	48.5	18.5178	0.5	0	35	2	247	33	0	246	1	1	0	0	2092
1	0	151	47	47.5	20.6131	0.5	0	37	5	264	37	0	610	1	1	0	0	2588
0	0	165.7	66.3	67	24.1473	0.7	0	41	4	291	20	0	310	1	0	0	0	3370
0	0	161	65	66	25.0762	1	0	37	2	261	29	0	422	1	1	0	0	2844
0	1	155	88.6	89.6	36.8783	1	0	41	3	290	33	0	485	1	0	0	1	3148
0	0	160	48	49.7	18.75	1.7	0	36	6	258	29	0	152	1	0	0	0	2780
0	3	152	52	53.9	22.5069	1.9	0	40	3	283	40	0	355	1	0	0	0	3163
0	0	165	55	57	20.202	2	0	39	4	277	36	0	1002	1	0	0	0	3010
0	1	162	78	80	29.7211	2	0	41	3	290	33	0	835	1	0	0	0	3562
0	0	153	75	77	32.039	2	0	32	3	227	22	0	864	1	0	0	1	2036
0	4	160	46.5	48.6	18.1641	2.1	0	40	0	280	31	0	472	1	0	0	0	3532
0	2	150	54	56.1	24	2.1	0	36	5	257	23	0	92	1	1	0	0	2178
0	1	156	79.7	81.9	32.7498	2.2	0	39	2	275	35	0	935	1	0	1	0	2973
0	1	160	71	73.7	27.7344	2.7	0	39	2	275	30	1	904	1	0	0	1	3816
0	1	154	68	70.7	28.6726	2.7	0	38	2	268	43	0	668	1	0	0	0	2782
0	0	158	66.1	69	26.4781	2.9	0	40	4	284	37	0	950	1	0	1	0	2398
0	0	150	44	47	19.5556	3	0	28	4	200	24	0	528	1	1	0	0	1176
0	0	153	48	51	20.5049	3	0	40	0	280	36	0	412	1	1	0	0	3296
0	0	153	54	57	23.0681	3	0	38	2	268	27	0	568	1	1	0	1	2992
0	0	156	82	85	33.6949	3	0	41	3	290	39	0	222	1	0	0	1	3542
0	6	144.5	57	60.1	27.2985	3.1	0	41	2	289	33	0	660	1	0	0	0	3073
0	0	164	61.6	65	22.903	3.4	0	41	1	288	26	0	602	1	0	0	0	3370
0	1	155	58	61.4	24.1415	3.4	0	40	1	281	32	0	1986	1	1	0	0	3633
0	0	160.7	63.1	66.5	24.4342	3.4	0	39	0	273	35	1	380	1	0	1	0	2918
0	1	162	49	52.5	18.6709	3.5	0	37	3	262	32	0	484	1	0	0	0	2844
1	1	161	53	56.5	20.4467	3.5	0	39	2	275	36	0	395	1	0	0	0	2498
0	1	171	81	84.5	27.7008	3.5	0	37	2	261	29	0	190	1	0	0	0	2883
0	1	159	53	56.6	20.9644	3.6	0	40	0	280	42	0	270	1	0	0	0	3392
0	2	158.7	76	79.8	30.1759	3.8	0	38	4	270	35	0	495	1	0	1	0	3144
0	0	156	46	49.9	18.902	3.9	0	38	1	267	18	0	330	1	0	0	0	2478
0	0	148	55	59.1	25.1096	4.1	0	41	4	291	17	0	520	1	0	0	0	2318
0	0	156.5	49	53.2	20.0063	4.2	0	40	0	280	29	1	530	1	0	0	1	2598
0	1	166.4	76	80.2	27.4478	4.2	0	38	5	271	24	0	356	1	0	0	0	2816
0	1	161.9	84	88.3	32.0469	4.3	0	39	4	277	31	0	810	1	0	0	0	3390
0	1	161	63	67.5	24.3046	4.5	0	40	2	282	27	0	190	1	0	0	0	3318
0	0	166	76	80.5	27.5802	4.5	0	37	4	263	19	0	455	1	0	1	0	2360
0	4	160	90	94.5	35.1562	4.5	0	41	5	292	35	0	505	1	0	0	1	2628
0	2	157	51	55.6	20.6905	4.6	0	37	5	264	38	0	148	1	1	0	0	2562
0	0	148	43	48	19.6311	5	0	38	4	270	17	0	290	1	0	0	0	2542
0	0	153	48	53	20.5049	5	0	34	1	239	29	0	164	1	0	0	1	2156
0	0	160	55	60	21.4844	5	0	40	5	285	40	0	566	1	0	0	1	2674
0	0	163	60	65	22.5827	5	0	40	1	281	18	0	398	1	0	0	0	3106
0	0	156	65	70	26.7094	5	0	34	6	244	21	1	200	1	0	0	1	3300
0	1	150	65	70.2	28.8889	5.2	0	41	2	289	26	0	789	1	0	0	0	3394
0	1	158	48	53.3	19.2277	5.3	0	39	2	275	35	0	650	1	0	0	0	2748
0	0	158	45	50.5	18.026	5.5	0	28	2	198	28	0	481	1	0	0	0	1064
0	0	169	63	68.5	22.0581	5.5	0	35	4	249	36	0	323	1	0	0	0	2666
0	0	163	64	69.7	24.0882	5.7	0	38	3	269	34	0	1360	1	0	1	0	2686
0	0	154	45	51	18.9745	6	0	40	4	284	31	0	154	1	0	0	0	3222
0	0	152	46	52	19.91	6	0	37	6	265	29	1	145	1	0	1	0	2608
0	0	154	49	55	20.6612	6	0	35	1	246	33	1	280	1	1	0	0	2122
0	0	155	51	57	21.2279	6	0	39	0	273	28	0	338	1	0	0	0	2738
0	1	165.4	60	66	21.9321	6	0	38	4	270	34	0	330	1	1	0	0	2934
0	2	155	53	59	22.0604	6	0	37	1	260	39	0	695	1	1	0	1	3144
0	0	149	57	63	25.6745	6	0	40	5	285	39	0	726	1	0	0	0	3060
0	0	155	62	68	25.8065	6	0	38	3	269	23	0	738	1	1	1	1	2528
0	3	160	47	53.2	18.3594	6.2	0	37	6	265	33	0	818	1	0	0	0	2848
0	2	155	48.5	54.8	20.1873	6.3	0	38	4	270	29	0	179	1	0	0	0	2646
0	0	160	53	59.4	20.7031	6.4	0	36	2	254	32	0	155	1	0	0	0	2490
0	1	152	56	62.4	24.2382	6.4	0	38	2	268	22	0	1164	1	1	0	1	3090
0	0	166.1	58	64.4	21.0227	6.4	0	40	6	286	39	0	484	1	0	0	0	3640
0	2	148	68	74.4	31.0446	6.4	0	37	5	264	34	0	490	1	0	0	0	3648
0	0	149.8	83	89.4	36.9875	6.4	0	32	0	224	23	0	445	1	0	0	0	1744
0	0	163.4	101	107.6	37.8283	6.6	0	39	1	274	36	0	390	1	0	0	1	2968
0	0	154.3	44	50.7	18.4808	6.7	0	37	6	265	30	1	220	1	0	0	1	2497
0	1	162	46	52.8	17.5278	6.8	0	38	1	267	43	0	165	1	0	0	0	2038
1	0	154	43	49.8	18.1312	6.8	0	39	4	277	34	1	940	1	0	0	1	3263
0	0	146	43.1	49.9	20.2196	6.8	0	40	2	282	31	0	285	1	0	0	0	2974
0	0	158	43	50	17.2248	7	0	38	4	270	23	0	186	1	0	0	0	2754
0	0	155	44	51	18.3143	7	0	41	2	289	31	0	812	1	0	0	0	3682
0	0	155	45	52	18.7305	7	0	41	0	287	23	0	980	1	0	0	0	2943
1	0	154	45	52	18.9745	7	0	40	1	281	40	1	1280	1	0	0	0	3338
0	2	158	48	55	19.2277	7	0	37	1	260	28	0	410	1	0	0	0	1282
0	0	161	51	58	19.6752	7	0	40	0	280	32	0	724	1	0	0	1	3108
0	0	163	62	69	23.3355	7	0	36	0	252	31	0	400	1	0	0	1	2656
0	0	153	49	56.1	20.9321	7.1	0	39	0	273	30	0	430	1	0	0	1	2548
0	1	153	55	62.1	23.4952	7.1	0	38	3	269	37	0	314	1	0	0	1	2564
0	0	165.2	61	68.3	22.3517	7.3	0	39	2	275	27	0	150	1	0	0	1	2794
0	0	152.8	48	55.4	20.5586	7.4	0	38	4	270	39	0	236	1	0	0	0	2842
0	0	158	54	61.41	21.6311	7.41	0	33	3	234	27	0	242	1	1	0	0	1878
0	0	161	63	70.6	24.3046	7.6	0	41	5	292	27	0	824	1	0	1	0	3432
0	0	159	44	51.6	17.4044	7.6	0	37	6	265	27	0	375	1	0	0	0	3028
1	0	164	48	55.6	17.8465	7.6	0	40	0	280	42	0	102	1	0	0	0	2648
0	1	164	56	63.7	20.8209	7.7	0	37	2	261	35	0	320	1	0	0	0	3006
0	2	160	44	51.8	17.1875	7.8	0	31	4	221	30	0	148	1	1	0	0	1626
0	1	150	47	54.8	20.8889	7.8	0	39	4	277	31	0	606	1	0	0	0	2820
0	0	152	53	60.8	22.9398	7.8	0	40	6	286	24	0	915	1	0	1	0	2853
0	1	158	68	75.8	27.2392	7.8	0	36	6	258	32	0	1735	1	0	0	1	2888
0	0	149	39.5	47.4	17.792	7.9	0	40	3	283	34	1	278	1	0	0	0	2818
0	1	161	47	54.9	18.132	7.9	0	38	6	272	19	0	850	1	1	0	0	2823
0	0	162	46	54	17.5278	8	0	39	0	273	38	1	572	1	0	0	1	2616
0	0	150	42	50	18.6667	8	0	38	0	266	39	0	95	1	0	0	0	2334
0	0	161	49	57	18.9036	8	0	36	3	255	36	0	588	1	1	0	0	2742
0	1	158.6	48	56	19.0825	8	0	39	5	278	35	0	359	1	0	0	0	3388
1	0	151	44	52	19.2974	8	0	41	1	288	28	0	1040	1	0	0	0	3422
0	2	159	49.5	57.5	19.5799	8	0	40	4	284	34	0	846	1	0	0	0	4506
0	1	158	51	59	20.4294	8	0	37	4	263	32	0	698	1	0	1	0	2460
0	0	148.8	47	55	21.2272	8	0	40	1	281	29	0	106	1	0	0	0	2918
0	1	162	79	87	30.1021	8	0	41	0	287	39	0	590	1	0	0	0	3608
1	0	170	62	70.1	21.4533	8.1	0	40	4	284	39	0	1165	1	0	1	0	3716
0	1	160	40	48.1	15.625	8.1	0	38	1	267	18	0	345	1	0	0	0	2008
1	0	158	42.6	50.8	17.0646	8.2	0	40	3	283	31	1	689	1	1	0	1	2842
0	1	159	50	58.2	19.7777	8.2	0	40	6	286	42	0	340	1	0	0	0	3478
0	3	156.5	52	60.2	21.2312	8.2	0	33	4	235	32	0	330	1	1	0	0	1970
0	1	151	55	63.2	24.1217	8.2	0	39	6	279	38	0	412	1	1	0	1	3142
0	0	153	35	43.3	14.9515	8.3	0	38	6	272	33	0	135	1	0	0	1	2238
0	1	152.4	40	48.3	17.2223	8.3	0	39	5	278	29	0	160	1	0	0	0	2458
0	2	166	54	62.3	19.5965	8.3	0	40	1	281	36	0	332	1	1	0	0	3192
0	0	157.2	55.4	63.7	22.4184	8.3	0	39	3	276	39	0	95	1	0	0	0	2648
0	0	164	52	60.4	19.3337	8.4	0	40	1	281	28	0	230	1	0	0	0	3312
0	1	155	85	93.4	35.3798	8.4	0	41	3	290	20	0	410	1	0	0	0	3002
0	1	159.7	60	68.5	23.5256	8.5	0	38	2	268	25	0	1118	1	0	0	1	3226
0	1	160	44	52.6	17.1875	8.6	0	38	2	268	40	1	890	1	0	0	0	3268
1	0	161	49	57.6	18.9036	8.6	0	40	0	280	39	0	524	1	1	0	0	2626
0	0	152	47	55.6	20.3428	8.6	0	41	1	288	16	0	431	1	0	0	0	3222
0	0	166	58	66.7	21.048	8.7	0	40	5	285	27	0	396	1	0	0	0	3194
0	0	164	74	82.7	27.5134	8.7	0	41	3	290	35	0	797	1	0	0	1	3550
0	1	150	40	48.8	17.7778	8.8	0	37	2	261	26	0	500	1	0	1	0	2450
0	0	153	50	58.8	21.3593	8.8	0	40	2	282	38	1	290	1	0	0	1	2493
0	1	162	60	68.8	22.8624	8.8	0	39	4	277	37	0	336	1	0	0	0	3374
0	0	155	47	55.9	19.563	8.9	0	37	5	264	34	0	204	1	0	1	0	2030
0	1	153	52	60.9	22.2137	8.9	0	40	1	281	37	0	574	1	0	0	0	3078
0	0	161	62	70.9	23.9188	8.9	0	41	1	288	32	0	500	1	0	0	0	3608
0	0	173	51.1	60.1	17.0737	9	0	38	1	267	28	0	412	1	0	1	0	2604
0	1	152	40	49	17.313	9	0	37	5	264	22	0	132	1	1	0	0	2106
0	0	159	45	54	17.7999	9	0	40	0	280	30	0	685	1	0	0	0	2163
0	0	152	45	54	19.4771	9	0	38	6	272	29	0	194	1	0	0	0	2728
0	2	159	49.3	58.3	19.5008	9	0	40	5	285	29	0	122	1	1	0	0	3556
0	1	153.5	48	57	20.3716	9	0	38	0	266	22	0	465	1	0	0	0	3304
0	0	163	58	67	21.83	9	0	40	1	281	36	0	160	1	0	0	0	3103
0	0	155.3	53	62	21.9752	9	0	41	1	288	30	0	542	1	0	0	0	3400
0	2	159.7	60	69.1	23.5256	9.1	0	40	1	281	35	0	216	1	0	0	0	2530
0	0	147	49.5	58.6	22.9071	9.1	0	40	4	284	22	0	530	1	0	0	1	3083
0	0	154	53	62.2	22.3478	9.2	0	36	2	254	34	0	396	1	1	1	0	2043
1	0	165	63	72.2	23.1405	9.2	0	38	3	269	39	0	652	1	0	0	0	3106
0	0	157	59	68.2	23.9361	9.2	0	38	6	272	34	0	640	1	0	0	0	3204
0	0	160.4	58	67.3	22.5434	9.3	0	41	3	290	22	0	520	1	0	0	1	3496
0	1	153.5	59	68.3	25.0401	9.3	0	39	6	279	33	0	508	1	0	0	0	3054
0	0	154.5	45	54.4	18.8519	9.4	0	40	0	280	37	0	650	1	0	0	0	2762
0	2	153	58	67.4	24.7768	9.4	0	38	3	269	31	0	809	1	0	1	0	3036
0	0	162	48	57.5	18.2899	9.5	0	38	2	268	20	1	718	1	0	1	0	2718
0	0	158	55	64.6	22.0317	9.6	0	39	5	278	35	0	312	1	0	0	0	3506
0	0	158	56	65.6	22.4323	9.6	0	38	0	266	25	1	235	1	0	0	0	3016
0	0	153	55	64.6	23.4952	9.6	0	38	5	271	26	0	562	1	0	0	1	2914
0	0	151	39	48.6	17.1045	9.6	0	37	1	260	32	0	530	1	1	0	0	2918
1	1	154	46	55.6	19.3962	9.6	0	39	3	276	38	1	480	1	0	0	0	2468
0	0	161	51	60.6	19.6752	9.6	0	38	6	272	27	0	360	1	0	0	0	2403
0	3	145	42	51.6	19.9762	9.6	0	41	4	291	28	0	350	1	0	0	0	3128
0	0	149	49	58.6	22.0711	9.6	0	40	6	286	19	0	852	1	0	0	0	3668
0	0	160	51.5	61.2	20.1172	9.7	0	39	1	274	31	0	346	1	0	0	0	2394
0	1	160	53	62.7	20.7031	9.7	0	39	5	278	36	0	644	1	0	0	0	2780
0	0	155	56	65.8	23.3091	9.8	0	40	2	282	18	0	480	1	0	0	0	3073
0	0	162	54	63.9	20.5761	9.9	0	36	6	258	34	0	202	1	0	0	0	2500
0	3	160	48	58	18.75	10	0	41	4	291	29	0	1910	1	0	0	0	3128
0	1	160	50	60	19.5312	10	0	39	4	277	27	0	680	1	0	1	0	2132
0	1	158	50	60	20.0288	10	0	39	0	273	31	1	370	1	0	0	0	3668
0	0	153	47	57	20.0777	10	0	38	3	269	22	0	550	1	0	0	0	3006
0	1	163.1	57	67	21.4273	10	0	39	3	276	31	0	312	1	0	0	0	3012
0	0	160	57	67	22.2656	10	0	39	4	277	30	0	975	1	0	0	0	3780
0	1	155.4	55	65	22.7751	10	0	41	1	288	26	0	660	1	0	0	0	3466
0	2	153.5	70	80	29.7085	10	0	38	6	272	32	0	285	1	0	0	0	3596
0	0	159	45	55.1	17.7999	10.1	0	36	5	257	32	0	120	1	0	0	0	2248
0	0	152	46	56.1	19.91	10.1	0	41	3	290	32	0	191	1	0	0	1	2858
0	0	164	48.5	58.7	18.0324	10.2	0	38	5	271	29	0	262	1	0	0	0	2870
0	0	152	45	55.2	19.4771	10.2	0	39	6	279	32	1	918	1	0	0	1	3498
0	0	162	53	63.2	20.1951	10.2	0	39	2	275	40	0	150	1	0	0	0	1990
0	1	150	48	58.2	21.3333	10.2	0	38	0	266	24	0	520	1	1	0	0	3358
0	0	162	65	75.3	24.7676	10.3	0	40	0	280	35	0	452	1	0	0	0	3142
0	0	149	45	55.4	20.2694	10.4	0	40	0	280	32	0	213	1	0	0	0	3382
0	0	160	52	62.4	20.3125	10.4	0	39	4	277	38	0	1095	1	0	0	0	2613
0	1	164	55	65.4	20.4491	10.4	0	41	1	288	31	0	520	1	0	0	0	3772
0	1	166	52	62.5	18.8707	10.5	0	36	6	258	31	0	783	1	0	0	1	2844
0	0	154	50	60.5	21.0828	10.5	0	40	0	280	28	1	616	1	0	1	1	3164
0	0	147	58	68.5	26.8407	10.5	0	38	2	268	28	0	466	1	0	0	0	3116
0	0	155	42	52.6	17.4818	10.6	0	38	5	271	20	0	268	1	0	0	0	2556
1	0	157.2	45	55.6	18.2099	10.6	0	41	4	291	34	1	1730	1	0	0	1	3048
0	0	160	51.5	62.1	20.1172	10.6	0	39	5	278	30	0	1276	1	0	0	1	3608
1	0	158	50	60.7	20.0288	10.7	0	38	1	267	32	0	775	1	0	0	0	3230
0	0	160	53	63.7	20.7031	10.7	0	38	4	270	32	0	910	1	0	0	0	2673
0	0	148	47	57.7	21.4573	10.7	0	41	0	287	32	0	860	1	0	0	0	3768
0	0	149.9	42	52.8	18.6916	10.8	0	40	5	285	16	0	628	1	1	0	1	2944
0	5	149	47	57.8	21.1702	10.8	0	41	0	287	27	0	92	1	0	0	0	2952
0	0	143	50	60.8	24.4511	10.8	0	41	5	292	19	1	694	1	0	0	0	3090
0	0	156	45	55.9	18.4911	10.9	0	39	3	276	30	0	170	1	0	0	0	2458
0	0	154	48	58.9	20.2395	10.9	0	37	4	263	18	0	222	1	0	0	0	2666
0	0	165	56	66.9	20.5693	10.9	0	38	3	269	29	0	1169	1	1	0	0	3934
0	0	161	58	68.9	22.3757	10.9	0	38	5	271	40	0	455	1	0	0	0	2560
0	0	154	58	68.9	24.4561	10.9	0	37	5	264	23	0	802	1	1	0	0	3048
0	4	146.9	32	43	14.8288	11	0	38	3	269	34	0	94	1	0	0	0	1884
0	0	154.8	39	50	16.2751	11	0	39	3	276	36	0	430	1	0	0	0	2743
0	0	160	45	56	17.5781	11	0	40	6	286	37	0	362	1	0	0	0	3212
0	0	149	45	56	20.2694	11	0	36	4	256	32	0	86	1	0	0	0	2046
0	2	158	55	66	22.0317	11	0	40	5	285	38	0	950	1	0	0	0	2830
0	1	158	56	67	22.4323	11	0	41	5	292	38	1	428	1	1	0	0	2984
0	2	155	54	65	22.4766	11	0	39	3	276	39	0	516	1	0	0	0	2938
0	0	155	55	66	22.8928	11	0	41	2	289	22	1	634	1	0	0	0	3390
0	4	162	61	72	23.2434	11	0	40	1	281	26	0	360	1	0	0	0	2328
0	1	158	59	70	23.634	11	0	39	0	273	39	0	548	1	1	0	0	2908
0	0	169	68	79	23.8087	11	0	38	5	271	30	0	780	1	0	0	1	3012
0	1	160	61	72	23.8281	11	0	37	5	264	32	0	160	1	0	0	0	2913
0	0	148.5	56	67	25.3942	11	0	39	6	279	29	0	1340	1	0	0	0	3198
0	0	152	61	72	26.4024	11	0	41	5	292	19	0	730	1	0	0	0	3103
0	0	155.4	46	57.1	19.0483	11.1	0	41	3	290	33	0	490	1	0	0	1	3300
0	0	171	61	72.3	20.8611	11.3	0	39	5	278	28	0	1163	1	0	0	0	3706
0	0	158	55	66.3	22.0317	11.3	0	40	1	281	30	0	622	1	0	0	1	3164
0	1	159	59	70.3	23.3377	11.3	0	38	6	272	32	0	1823	1	0	1	0	3120
0	1	150	66	77.3	29.3333	11.3	0	40	1	281	33	0	970	1	0	0	0	3253
0	0	152	70	81.3	30.2978	11.3	0	38	1	267	28	0	250	1	0	1	1	2354
0	0	152.3	50.8	62.2	21.901	11.4	0	39	6	279	27	1	840	1	1	0	1	3243
0	0	150.6	38	49.6	16.7546	11.6	0	36	6	258	22	0	285	1	0	0	0	1832
0	0	173	52	63.6	17.3745	11.6	0	35	6	251	30	0	116	1	0	0	0	2318
0	0	155	45	56.6	18.7305	11.6	0	41	3	290	30	0	436	1	0	0	0	3158
0	0	150	48	59.6	21.3333	11.6	0	40	4	284	20	0	590	1	0	0	0	2793
0	1	160	70	81.8	27.3438	11.8	0	39	3	276	22	0	472	1	0	0	0	3666
0	0	152	47	58.9	20.3428	11.9	0	39	3	276	40	0	520	1	0	0	0	2868
0	0	163	61	72.9	22.9591	11.9	0	38	5	271	33	0	538	1	1	0	0	2520
0	0	154	41	53	17.2879	12	0	39	2	275	18	1	590	1	0	0	0	2718
0	0	161	50	62	19.2894	12	0	41	0	287	20	1	792	1	0	0	0	3358
0	0	161	51	63	19.6752	12	0	40	6	286	35	0	430	1	0	0	0	2928
0	1	163	53	65	19.9481	12	0	38	6	272	35	0	379	1	1	0	0	2998
0	0	161	52	64	20.061	12	0	42	2	296	23	0	300	1	0	0	0	2848
0	0	150	50	62	22.2222	12	0	41	3	290	18	0	350	1	0	0	0	3114
0	0	158	42	54.3	16.8242	12.3	0	40	5	285	31	0	244	1	0	0	0	3540
0	0	161	49	61.3	18.9036	12.3	0	39	2	275	29	0	464	1	0	0	0	3070
0	0	153.5	61	73.3	25.8889	12.3	0	37	6	265	37	0	1100	1	0	1	0	2912
0	0	160	70	82.3	27.3438	12.3	0	38	5	271	38	0	220	1	0	0	0	2934
0	0	147.7	37	49.4	16.9606	12.4	0	41	1	288	16	0	286	1	0	0	0	2652
0	0	157.5	51	63.5	20.5593	12.5	0	39	1	274	38	1	260	1	0	0	0	3158
0	1	162	57	69.5	21.7193	12.5	0	39	5	278	22	0	300	1	0	0	0	2442
1	0	162	57	69.6	21.7193	12.6	0	40	1	281	36	0	1240	1	0	0	0	2642
0	0	158	64.9	77.5	25.9974	12.6	0	39	2	275	25	1	1057	1	0	0	1	3894
0	0	157	45	57.6	18.2563	12.6	0	38	3	269	28	0	384	1	0	1	0	2704
0	0	156	50	62.6	20.5457	12.6	0	39	0	273	23	0	425	1	0	0	0	2810
0	1	157	43	55.7	17.4449	12.7	0	41	2	289	39	0	508	1	0	0	0	2912
0	0	144.6	37	49.7	17.6956	12.7	0	38	6	272	16	0	728	1	0	0	1	3030
0	0	157	51	63.7	20.6905	12.7	0	41	0	287	26	0	510	1	1	0	1	3848
0	2	160.7	72	84.7	27.8805	12.7	0	40	2	282	35	0	470	1	0	0	1	2813
0	0	158	42	54.8	16.8242	12.8	0	39	5	278	37	0	275	1	0	0	0	2202
0	0	163	47	59.8	17.6898	12.8	0	39	4	277	35	0	440	1	0	0	0	2808
0	0	160	48	60.8	18.75	12.8	0	39	0	273	35	1	656	1	0	0	0	2642
1	1	157.6	47	59.8	18.9228	12.8	0	40	6	286	37	0	866	1	1	0	0	3550
0	0	158	48	60.8	19.2277	12.8	0	40	5	285	34	0	470	1	0	0	0	3453
0	1	160	59	71.8	23.0469	12.8	0	35	6	251	29	0	165	1	0	0	0	2248
0	0	158	47	59.9	18.8271	12.9	0	39	6	279	38	1	466	1	0	0	0	2938
0	0	158	48	61	19.2277	13	0	40	0	280	26	1	440	1	0	0	1	4108
0	0	161	50	63	19.2894	13	0	38	6	272	22	0	192	1	0	0	0	2874
0	1	165	60	73	22.0386	13	0	39	4	277	30	1	1376	1	0	1	0	4316
0	1	161	58	71	22.3757	13	0	41	3	290	28	0	588	1	0	0	0	3120
0	0	150	51	64	22.6667	13	0	41	2	289	25	1	610	1	0	0	0	3318
0	1	153	54	67	23.0681	13	0	40	3	283	34	0	308	1	0	1	0	2728
0	2	155	66	79	27.4714	13	0	41	1	288	39	0	1042	1	0	0	0	3428
0	1	162	51	64.3	19.433	13.3	0	35	6	251	28	0	470	1	0	0	0	1914
0	1	162.7	49	62.4	18.5106	13.4	0	40	4	284	22	0	190	1	0	0	0	2838
0	0	163	57	70.4	21.4536	13.4	0	39	1	274	29	0	288	1	0	1	1	3496
0	0	155.3	53	66.4	21.9752	13.4	0	39	2	275	34	0	206	1	0	0	0	2770
0	1	158	47.5	61	19.0274	13.5	0	40	6	286	31	0	330	1	0	0	0	3274
0	0	153	53	66.6	22.6409	13.6	0	39	3	276	30	0	454	1	0	0	0	3356
1	0	155	46	59.6	19.1467	13.6	0	37	6	265	38	0	193	1	0	0	1	2640
0	0	155	48	61.6	19.9792	13.6	0	41	2	289	37	1	705	1	0	0	1	3578
0	1	156	45	58.8	18.4911	13.8	0	38	0	266	29	0	556	1	0	0	0	2086
0	0	152	56	69.8	24.2382	13.8	0	38	4	270	33	1	494	1	0	1	1	2540
0	1	162	49	63	18.6709	14	0	41	0	287	30	0	365	1	0	1	0	3432
0	0	150	44	58	19.5556	14	0	41	0	287	32	1	446	1	0	0	0	3236
0	0	165	54	68	19.8347	14	0	38	2	268	32	0	255	1	0	1	0	2940
0	0	166	58	72	21.048	14	0	37	6	265	33	0	656	1	0	1	0	2996
0	0	162	60	74	22.8624	14	0	39	2	275	36	0	530	1	0	0	1	2978
0	0	163	62	76	23.3355	14	0	39	5	278	33	0	344	1	0	0	0	2716
0	0	155	42	56.1	17.4818	14.1	0	40	5	285	20	0	270	1	0	0	0	2488
0	0	149.8	45	59.1	20.0534	14.1	0	37	4	263	29	0	658	1	0	1	1	2756
0	1	156	43	57.2	17.6693	14.2	0	41	3	290	32	0	374	1	0	0	0	3466
0	0	162.1	53	67.2	20.1702	14.2	0	39	6	279	42	0	234	1	0	0	0	2732
1	0	164	65	79.2	24.1672	14.2	0	41	0	287	41	1	365	1	0	0	0	2992
0	0	165	48.5	62.8	17.8145	14.3	0	38	0	266	30	1	532	1	1	0	1	3068
0	1	162	56	70.5	21.3382	14.5	0	38	3	269	37	0	678	1	0	0	1	2724
0	0	168	46	60.7	16.2982	14.7	0	39	1	274	22	0	162	1	0	0	1	2996
0	0	158	45	59.7	18.026	14.7	0	38	0	266	43	0	690	1	1	0	0	3193
0	0	158	50	64.7	20.0288	14.7	0	40	5	285	24	0	580	1	0	0	0	2673
0	0	150	50	64.7	22.2222	14.7	0	41	1	288	28	0	167	1	0	0	0	2512
0	0	168	65	79.7	23.03	14.7	0	40	0	280	32	0	254	1	0	0	0	3188
0	0	163	51	65.8	19.1953	14.8	0	41	2	289	42	0	680	1	0	0	0	2990
0	0	155.3	54	68.8	22.3898	14.8	0	40	0	280	38	1	532	1	0	0	1	3050
0	0	146	50	64.8	23.4566	14.8	0	40	0	280	25	0	425	1	0	0	0	2703
0	0	157	43	58	17.4449	15	0	41	1	288	35	1	752	1	0	0	0	3791
0	0	157	44	59	17.8506	15	0	39	6	279	30	0	523	1	0	1	0	3096
1	0	160	50	65	19.5312	15	0	39	2	275	37	0	1806	1	0	1	0	2980
0	0	160	54	69	21.0938	15	0	40	5	285	27	0	190	1	0	0	0	3048
0	2	159	54	69.1	21.3599	15.1	0	39	1	274	30	0	2745	1	0	0	0	3548
0	0	148	52	67.1	23.74	15.1	0	38	2	268	16	1	720	1	0	0	0	2973
0	0	155	43	58.3	17.898	15.3	0	40	1	281	33	1	267	1	0	0	0	3142
0	0	148	47	62.4	21.4573	15.4	0	40	2	282	23	0	455	1	0	0	1	3112
0	0	158	51	66.4	20.4294	15.4	0	40	4	284	18	0	190	1	0	0	0	2592
0	0	161.5	52	67.7	19.9369	15.7	0	40	2	282	34	0	1050	1	0	0	0	3185
0	0	149.5	47	62.7	21.0288	15.7	0	36	3	255	27	0	318	1	0	0	0	2376
0	0	158	60	75.7	24.0346	15.7	0	40	3	283	30	0	610	1	0	0	1	2970
0	2	161	67	82.9	25.8478	15.9	0	39	2	275	28	0	1654	1	1	0	1	4596
0	0	162	48	64	18.2899	16	0	40	5	285	28	1	1140	1	0	1	0	3584
0	0	160	52	68	20.3125	16	0	39	6	279	32	0	514	1	0	1	0	2912
0	2	154	58	74.6	24.4561	16.6	0	39	0	273	37	0	570	1	0	0	0	3132
0	0	162.5	62	79	23.4793	17	0	40	2	282	33	0	724	1	0	0	0	3900
0	0	166	68	85	24.677	17	0	37	4	263	17	0	192	1	0	1	0	2410
0	0	152	45	62.3	19.4771	17.3	0	39	4	277	22	0	492	1	0	0	0	2678
0	0	150	50	67.3	22.2222	17.3	0	41	4	291	22	0	955	1	0	0	1	3072
0	0	156.7	51	68.7	20.7698	17.7	0	38	1	267	19	0	180	1	0	0	0	2958
0	0	147	36	54	16.6597	18	0	40	2	282	20	0	196	1	0	0	0	2496
0	0	149	45	63.3	20.2694	18.3	0	40	6	286	26	1	1146	1	0	0	1	3498
0	0	150	46	64.4	20.4444	18.4	0	41	0	287	26	0	550	1	0	0	1	3328
0	0	167	79	98	28.3266	19	0	37	1	260	24	1	496	1	0	1	1	3074
0	2	161	55	74.2	21.2183	19.2	0	41	6	293	27	0	602	1	0	0	0	3596
0	0	168.2	91	110.2	32.1654	19.2	0	41	0	287	34	0	554	1	0	0	0	3674
0	0	161	52.5	71.9	20.2538	19.4	0	39	3	276	38	0	372	1	0	0	1	3740
0	0	163	53	72.8	19.9481	19.8	0	36	2	254	25	0	412	1	0	1	0	2676
0	3	160	65	88.6	25.3906	23.6	0	41	0	287	41	0	1020	1	0	0	0	3866
0	0	165	51	75	18.7328	24	0	37	3	262	33	0	419	1	0	1	0	2742
0	0	151	77.8	101.9	34.1213	24.1	0	41	0	287	22	0	804	1	0	0	1	2930
0	0	165	72	101	26.4463	29	0	37	2	261	32	0	950	1	0	0	0	3228
0	0	158	47	88	18.8271	41	0	40	5	285	27	0	690	1	0	0	1	3473
0	0	153	44	89	18.7962	45	0	39	0	273	26	0	133	1	0	0	0	2660
0	1	154	57	52.7	24.0344	-4.3	1	41	0	287	21	0	742	1	0	0	0	3662
0	0	152.7	58.3	61.2	25.0029	2.9	1	37	2	261	25	0	685	1	0	0	0	2152
0	1	158	47	51	18.8271	4	1	38	4	270	21	0	346	1	0	0	0	2646
0	2	148	51	57	23.2834	6	1	39	1	274	19	0	1132	1	0	0	0	3170
0	4	165	80	86.7	29.3848	6.7	1	38	5	271	31	0	1061	1	0	0	0	3074
0	0	158.8	51.1	58	20.2638	6.9	1	38	3	269	23	0	290	1	0	0	0	2692
0	2	151	73	81.3	32.0161	8.3	1	39	4	277	38	0	2102	1	0	1	0	2976
0	2	146	41	50.1	19.2344	9.1	1	39	3	276	29	0	438	1	0	0	0	2468
0	1	154	43	53.4	18.1312	10.4	1	41	1	288	28	0	496	1	0	0	0	3042
0	3	162	54	64.9	20.5761	10.9	1	40	4	284	27	0	500	1	0	0	0	2953
0	1	153	67	78.2	28.6215	11.2	1	41	1	288	29	0	458	1	0	0	0	3086
0	0	165.8	48	59.7	17.4611	11.7	1	40	2	282	23	1	194	1	0	0	0	2584
0	0	155	49	61	20.3954	12	1	40	6	286	21	0	464	1	1	0	0	2842
0	1	161	56	68	21.6041	12	1	41	0	287	32	0	181	1	0	0	0	3374
0	3	156.2	47	59.7	19.2635	12.7	1	39	6	279	33	0	263	1	0	0	0	2936
0	4	152	55	67.9	23.8054	12.9	1	38	6	272	37	0	1236	1	0	1	0	2600
0	0	162	83	98.9	31.6263	15.9	1	39	0	273	26	0	300	1	0	0	0	3372
0	3	160	70	86.5	27.3438	16.5	1	37	4	263	29	0	1760	1	0	0	1	3054
0	2	162.1	58	76.9	22.073	18.9	1	40	2	282	25	0	820	1	1	0	0	3203
0	4	159	68	97.5	26.8977	29.5	1	36	5	257	41	0	572	1	1	0	0	2934
0	0	155	45	51.6	18.7305	6.6	0	39	0	273	27	1	350	0	0	0	0	2243
0	1	160	53	59.7	20.7031	6.7	0	38	3	269	39	0	290	0	0	0	0	2483
0	2	160	43	49.8	16.7969	6.8	0	35	6	251	27	0	310	0	0	0	0	2102
0	0	163	58.2	66.4	21.9052	8.2	0	41	6	293	29	0	500	0	0	0	0	3153
0	0	150	50	59.7	22.2222	9.7	0	40	3	283	26	0	440	0	0	0	0	2538
0	5	162	82	91.9	31.2452	9.9	0	37	3	262	44	0	805	0	0	1	0	3123
0	0	153	44	58.7	18.7962	14.7	0	40	2	282	22	1	655	0	0	0	0	3433
